# Supplementary material for: Gender effect of glucose, insulin/glucagon ratio, lipids, and nitrogen-metabolites on serum HGF and EGF levels in patients with diabetes type 2
Source: Front Mol Biosci. 2024 Apr 9;11:1362305. doi: 10.3389/fmolb.2024.1362305 (PMC11035728; doi:10.3389/fmolb.2024.1362305)
Supplement: Supplementary file 1 [file Table1.XLS]

## Sheet: DescriptiveStatistics_Cirrosis.
		Media	Variance	skewness	Median
Albumin_Cirrhosis_Ma		3.3	0.1895	-0.483681	3.3
Albumin_Control_Ma		4.8	0.447	-0.353348	4.9
Albumin_Cirrhosis_Fe		2.9	0.092	-0.155886	2.95
Albumin_Control_Fe		4.2	0.182	-0.0173871	4.25
Albumin_DM_Ma		4.075	0.320375	-0.314641	4.2
Albumin_DM_Fe		3.4	0.213	0.0900272	3.4
Direct Bilirubin_Cirrhosis_Ma		1.66275	0.132295	0.114992	1.645
Direct Bilirubin_Control_Ma		0.18	0.00316	-0.111464	0.19
Direct Bilirubin_Cirrosis_Fe		0.46	0.012235	-0.324199	0.47
Direct Bilirubin_Control_Fe		0.22	0.00803	0.375641	0.19
Direct Bilirubin_DM_Ma		0.23475	0.00244494	0.160286	0.235
Direct Bilirubin_DM_Fe		0.11	0.001175	0.599598	0.105
Total Bilirubin_Cirrhosis_Ma		2.11875	0.219651	0.140679	2.105
Total Bilirubin_Control_Ma		0.63	0.020755	0.106703	0.63
Total Bilirubin_Cirrhosis_Fe		1.49125	0.232801	0.303255	1.48
Total Bilirubin_Control_Fe		0.48	0.022825	0.25177	0.48
Total Bilirubin_DM_Ma		0.31	0.002475	0.155933	0.31
Total Bilirubin_DM_Fe		0.15625	0.00253844	0.359166	0.145
Cholesterol_Cirrhosis_Ma		110.75	252.338	-0.0718067	111
Cholesterol_Control_Ma		139	181.35	0.393645	137.5
Cholesterol_Cirrhosis_Fe		92.075	670.419	-0.0796984	96.5
Cholesterol_Control_Fe		148	236.4	-0.275922	150
Cholesterol_DM_Ma		174	549.7	-0.306644	179
Cholesterol_DM_Fe		185	295.45	-0.139296	185
EGF_Cirrhosis_Ma		2.525	0.320875	0.170931	2.4
EGF_Control_Ma		1.385	0.149275	0.119131	1.4
EGF_Cirrhosis_Fe		1.665	0.147275	0.419448	1.55
EGF_Control_Fe		1.1875	0.0625937	-0.0208032	1.15
EGF_DM_Ma		1.8175	0.239944	0.131643	1.8
EGF_DM_Fe		2.0925	0.205694	0.0150449	2.05
Glucagon_Cirrhosis_Ma		29.1	44.616	0.115707	28.75
Glucagon_Control_Ma		35.4	66.2505	0.11421	35
Glucagon_Cirrhosis_Fe		30.6	63.878	-0.0115969	30.55
Glucagon_Control_Fe		38.2	91.154	-0.0224894	39.4
Glucagon_DM_Ma		30.2	19.214	-0.188275	30.75
Glucagon_DM_Fe		31.5	18.998	0.32118	30.95
Glucose_Cirrhosis_Ma		90.62	69.07	0.0606	90.5
Glucose_Control_Ma		93.6554	66.2564	0.0543	94
Glucose_Cirrhosis_Fe		92.59	76.5641	0.1723	93
Glucose_Control_Fe		87.6222	68.0512	0.0778	87.5
Glucose_DM_Ma		135.88	574.56	-0.0624	141.5
Glucose_DM_Fe		142.99	574.56	-0.0624	148.5
HGF_Cirrhosis_Ma		22.68	67.3181	-0.0570915	23
HGF_Control_Ma		8.7	4.7875	-0.247613	9.2
HGF_Cirrhosis_Fe		14.35	39.7285	0.105979	14.05
HGF_Control_Fe		9.205	7.24247	0.117864	9.2
HGF_DM_Ma		16.42	34.5306	0.274518	15.9
HGF_DM_Fe		20.245	50.4425	0.206008	20.3
Insulin_Cirrhosis_Ma		7.5	11.1465	1.08103	6.2
Insulin_Control_Ma		6.4	19.2365	0.919219	4.55
Insulin_Cirrhosis_Fe		11	23.1065	0.420069	9.55
Insulin_Control_Fe		7.8	25.7605	0.425984	6.4
Insulin_DM_Ma		10.3	51.11	0.371855	10.1
Insulin_DM_Fe		10.1	50.404	0.757404	8.35
Triglycerides_Cirrhosis_Ma		115	649.9	0.0120956	113.5
Triglycerides_Control_Ma		150	389.5	0.502428	148
Triglycerides_Cirrhosis_Fe		65	398	0.919506	62
Triglycerides_Control_Fe		144	298.95	0.441825	142.5
Triglycerides_DM_Ma		171	1042.4	-0.171353	175
Triglycerides_DM_Fe		177	1029.35	-0.622671	184.5
Nitrites_Cirrhosis_Ma		27.995	133.12	0.0928377	27.2
Nitrites_Control_Ma		19.69	64.1949	0.15872	18.5
Nitrites_Cirrhosis_Fe		55.1775	552.188	1.03162	49.55
Nitrites_Control_Fe		14.35	37.2	0.991019	12.7
Nitrites_DM_Ma		51.64	797.138	0.599741	44.1
Nitrites_DM_Fe		53.2225	416.521	-0.0889263	56.2
HBAC_Cirrhosis_Ma		29.675	29.4194	-0.0843317	30
HBAC_Control_Ma		28.05	29.4475	-0.0123108	28
HBAC_Cirrhosis_Fe		32.325	32.5694	-0.0619484	33
HBAC_Control_Fe		24.975	18.0244	-0.0316658	25
HBAC_DM_Ma		69.95	185.048	-0.0242101	70
HBAC_DM_Fe		74.925	162.219	-0.0316658	75
HOMA_Cirrhosis_Ma		1.74625	0.0518834	-0.064667	1.785
HOMA_Control_Ma		1.44875	0.0384609	-0.126266	1.48
HOMA_Cirhrosis_Fe		2.46475	0.122965	-0.0610001	2.52
HOMA_Control_Fe		1.68175	0.0565644	-0.234191	1.73
HOMA_DM_Ma		2.82525	0.143565	-0.248201	2.9
HOMA_DM_Fe		2.89325	0.228707	-0.361438	3.025
Ammo_Cirrhosis_Ma		12.005	61.1395	1.81367	9.15
Ammo_Control_Ma		5.155	4.05997	0.486026	4.95
Ammo_Cirrhosis_Fe		11.24	152754	-0.515938	11.05
Ammo_Control_Fe		4.3775	2.72524	-0.401665	4.5
Ammo_DM_Ma		10.1125	44.0721	1.83173	7.7
Ammo_DM_Fe		9.415	12389775	-0.233842	9.4
Ma: Male
Fe: Female
DM: Diabetic patients type 2
HBAC: Hb AIC
Ammo:Ammonium
