# Supplementary material for: Gender effect of glucose, insulin/glucagon ratio, lipids, and nitrogen-metabolites on serum HGF and EGF levels in patients with diabetes type 2
Source: Front Mol Biosci. 2024 Apr 9;11:1362305. doi: 10.3389/fmolb.2024.1362305 (PMC11035728; doi:10.3389/fmolb.2024.1362305)
Supplement: Supplementary file 3 [file Table4.XLSX]

## Sheet: Hoja1
		Albumin_Cirr_Ma	Albumin_Ctrl_Ma	Albumin_Cirr_Fe	Albumin_Ctrl_Fe	Albumin_DM_Ma	Albumin_DM_Fe	Direct Bil_Cirr_Ma	Direct Bil_Ctrl_Ma	Direct Bil_Cirr_Fe	Direct Bil_Ctrl_Fe	Direct Bil_DM_Ma	Direct Bil DM Fe	Total Bil_Cirr_Ma	Total Bil_Ctrl_Ma	Total Bil_Cirr_Fe	Total Bil_Ctrl_Fe	Total Bil_DM_Ma	Total Bil_DM_Fe	Cholest_Cirr_Ma	Cholest_Ctrl_Ma	Cholest_Cirr_Fe	Cholest_Ctrl_Fe	Cholest_DM_Ma	Cholest_DM_Fe	EGF_Cirr_Ma	EGF_Ctrl_Ma	EGF_Cirr_Fe	EGF_Ctrl_Fe	EGF_DM_Ma	EGF_DM_Fe	Gcg_Cirr_Ma	Gcg_Ctrl_Ma	Gcg_Cirr_Fe	Gcg_Ctrl_Fe	Gcg_DM_Ma	Gcg_DM_Fe	Glucose_Cirr_Ma	Glucose_Ctrl_Ma	Glucose_Cirr_Fe	Glucose_Ctrl_Fe	Glucose_DM_Ma	Glucose_DM_Fe	HGF_Cirr_Ma	HGF_Ctrl_Ma	HGF_Cirr_Fe	HGF_Ctrl_Fe	HGF_DM_Ma	HGF_DM_Fe
Albumin_Cirr_Ma		(0.9999999999999999, 4.915363906464215e-299)	(0.9821294197155673, 3.5708154746865286e-29)	(0.11306737668701985, 0.4872698693890962)	(0.10200899511840382, 0.5310914822737408)	(0.9751716780002748, 1.737977924076549e-26)	(0.24580729775480759, 0.12629167502677424)	(-0.0987714948159903, 0.5442739366484151)	(0.14500026405926947, 0.3720108772697178)	(-0.10784729674295392, 0.5077191294039234)	(0.16506939769753606, 0.30873039072866226)	(-0.08773095366724536, 0.5903668589824753)	(0.15367508250429193, 0.3437678475366899)	(-0.11260916785006263, 0.48904759895686023)	(-0.13435228760235754, 0.4085029915419782)	(0.06423226870464996, 0.6937540125431195)	(0.0717016945414687, 0.6601774922900738)	(-0.09959374178864591, 0.5409111760427938)	(0.06589890901773568, 0.6862091682604903)	(0.35273553283514664, 0.025584880251066037)	(0.14823643197724196, 0.36131728406275065)	(0.16166535222947145, 0.31895154621922417)	(0.35801691855890877, 0.02331294704560379)	(0.1497231562629307, 0.3564672384575266)	(0.1358735739884898, 0.4031677024714104)	(0.03137984644275693, 0.8475718349417699)	(0.01054074663798539, 0.9485296749390818)	(-0.5702996164956262, 0.00012208078049058538)	(-0.5115231321671027, 0.0007422758643701568)	(0.03311571710661318, 0.839247359733452)	(0.23091870970134998, 0.1516848426687229)	(-0.040196296842823186, 0.8054796411231548)	(-0.03916141987789003, 0.8103948921023482)	(0.2618403854092605, 0.1026524017927144)	(0.09499640076347661, 0.5598397843665724)	(0.05619979933085599, 0.7305152638341531)	(0.14763635465457056, 0.36328607354318043)	(0.049591978917288046, 0.7612128444511571)	(0.027357299005823687, 0.8669235958399302)	(-0.1741168260089326, 0.28258687923474307)	(-0.18662525678532793, 0.24888624843688475)	(-0.025546904276206102, 0.8756588268123183)	(0.12467077824827515, 0.4433895732846562)	(-0.3058885994533067, 0.054914018327635615)	(0.27299025701595564, 0.08831837848306119)	(-0.03501436217722297, 0.8301620477974788)	(-0.17137876778344854, 0.2903419175191498)	(-0.11239959866171198, 0.4898617883869122)	(-0.03769058394929917, 0.8173930969906563)
Albumin_Ctrl_Ma		(0.9821294197155673, 3.5708154746865286e-29)	(0.9999999999999999, 4.915363906464215e-299)	(0.16047698387404358, 0.3225692855913873)	(0.15002599026134364, 0.35548417357121287)	(0.982872015206719, 1.60446997347329e-29)	(0.2539315867346121, 0.11385095678834327)	(-0.16107272778325074, 0.3207524685050278)	(0.10303236078936516, 0.526957135536554)	(-0.0568965735083117, 0.7273013861874573)	(0.11285231233803063, 0.48810384501509163)	(-0.14781585763052554, 0.36269646921505017)	(0.12821126954559495, 0.4304462078692767)	(-0.1697918579610559, 0.294898859829977)	(-0.18981276289574595, 0.24074924612097576)	(0.1237051758576544, 0.4469563024768617)	(0.12756284735818876, 0.43280083931171154)	(-0.15684333266840744, 0.333789797510581)	(0.10702163956449366, 0.5109926957462467)	(0.34581861994327534, 0.0288355282075388)	(0.22363650085878042, 0.16538301735733238)	(0.14323475128718435, 0.37792337799517717)	(0.42167453328070326, 0.006728274282083302)	(0.17236612158189038, 0.28752973037232277)	(0.09105082560478155, 0.5763266295480743)	(0.028113257588612682, 0.8632806149807677)	(0.06378756492684388, 0.6957721479987975)	(-0.5662894097965053, 0.0001395974137100921)	(-0.4948735523043756, 0.0011693530356043731)	(0.07580631567768527, 0.6419972527941111)	(0.15723228939089234, 0.33257730827635534)	(-0.04277190617609545, 0.7932788980418306)	(-0.04126646384284283, 0.8004045270070428)	(0.2955600343068338, 0.06408050987152124)	(0.08530427905669379, 0.6007242109990706)	(0.08066542522924747, 0.6207391809270534)	(0.16330863671630488, 0.3139910910271928)	(-0.00782983398938821, 0.9617556033768546)	(-0.030081649428250496, 0.8538081572070677)	(-0.15779114471169975, 0.3308399830361366)	(-0.1447366401481266, 0.37289020968374653)	(-0.006784802803330023, 0.9668569648596003)	(0.08650623574245779, 0.5955842509711806)	(-0.2937116246337323, 0.0658419868845181)	(0.2931933654308175, 0.06634268474260492)	(0.027887838578724834, 0.8643666256373304)	(-0.1834161303373724, 0.2572628629190735)	(-0.09201415113715679, 0.5722810863939323)	(0.010751193471157551, 0.9475034765756011)
Albumin_Cirr_Fe		(0.11306737668701985, 0.4872698693890962)	(0.16047698387404358, 0.3225692855913873)	(1.0, 0.0)	(0.9852892977033512, 9.098892386232816e-31)	(0.12834848931754725, 0.429948834963755)	(0.13218629500925852, 0.4161685225195776)	(0.047229052614409746, 0.7722811172680868)	(-0.21050388425543926, 0.19230448345703927)	(0.16228694743490144, 0.31706942628530044)	(-0.1744476612804609, 0.28165906524068235)	(0.07805421067964441, 0.6321265957430646)	(-0.20479302832244006, 0.20492682438691956)	(0.055873067462218595, 0.7320238872294106)	(0.02141728297525394, 0.895637313675145)	(0.3242189722927091, 0.041248921032384006)	(0.3024837410513838, 0.0578119104749716)	(0.07559937811874008, 0.6429090223543235)	(0.3140924201223304, 0.04840769297180424)	(0.2020768430944376, 0.2111287475264568)	(0.37000552051332036, 0.018773436901537058)	(-0.20214268719773215, 0.21097688073153525)	(0.3677043275175711, 0.01958198264276034)	(0.15096098640382608, 0.3524593470459563)	(-0.043970889529222255, 0.7876156124573191)	(0.18746836510029, 0.24671625012170273)	(0.015987903867065292, 0.921998885789937)	(-0.04463452469551557, 0.7844856020223585)	(0.0016664518782624823, 0.991857448209141)	(-0.007053922905116614, 0.9655431117973916)	(-0.029329545429173765, 0.8574251806323538)	(-0.4090861850487326, 0.008765978040457286)	(-0.40693607446018715, 0.00916226523551805)	(-0.23797857296173414, 0.13921510559843903)	(0.01942773431856591, 0.9052859491592214)	(0.18243728590000513, 0.25985482186428654)	(0.3834011488952821, 0.014602819504137169)	(0.05604898574844682, 0.7312114934315039)	(0.06834741631195217, 0.675179244987089)	(-0.15083856317226255, 0.35285450900210524)	(-0.1815189473613441, 0.26230228598845584)	(0.11296732066407397, 0.4876577743086643)	(-0.032593076650887315, 0.841751941417435)	(-0.10475517078200686, 0.5200328786650251)	(0.16059944012279756, 0.32219531046398664)	(0.3133252148236741, 0.048988488611010295)	(-0.09088865302718602, 0.5770089544319937)	(0.23080438030140185, 0.15189328217899822)	(0.2896069436412812, 0.06989057400945603)
Albumin_Ctrl_Fe		(0.10200899511840382, 0.5310914822737408)	(0.15002599026134364, 0.35548417357121287)	(0.9852892977033513, 9.09889238623152e-31)	(1.0, 0.0)	(0.12139666942489481, 0.45554659377429285)	(0.07441685961842812, 0.6481290903987096)	(0.030129182576423063, 0.8535796587603883)	(-0.19562967859721664, 0.2263678987175667)	(0.20083010368745377, 0.21401863158542828)	(-0.13695148000715096, 0.39941176938837786)	(0.06790066251986017, 0.6771868556320254)	(-0.16007580697240098, 0.3237963620639531)	(0.039981374242065534, 0.8064998371839487)	(0.007632896951917334, 0.9627168505567566)	(0.337055887023005, 0.033436264605326775)	(0.3150690241819211, 0.04767641963857435)	(0.06488172004338896, 0.6908104459549507)	(0.3226707431779462, 0.04228401149150301)	(0.10743774151753416, 0.509341612453303)	(0.3182647948285966, 0.045345528812536895)	(-0.213338194817038, 0.18624802484248149)	(0.37026726608084565, 0.018683271426968233)	(0.1289737395682068, 0.4276865849171867)	(-0.03124127359739721, 0.8482370861199153)	(0.19096383365194153, 0.23785553668400844)	(0.0844711107854372, 0.6042983594038773)	(-0.027174624111787705, 0.867804320250599)	(0.005706526541836279, 0.9721219764401466)	(0.06326542305827462, 0.6981443512999077)	(-0.0535233330850588, 0.7429023350777075)	(-0.35385438483552206, 0.025088827337518632)	(-0.3512333355967787, 0.026263672178915523)	(-0.20542631474435316, 0.20349930036334668)	(-0.008241928660140058, 0.9597443487552567)	(0.10970449469456667, 0.5003945205552867)	(0.31927303799307144, 0.044629584538864175)	(-0.0018864395507289355, 0.9907825962993271)	(0.007967207117870334, 0.9610851183942206)	(-0.09231452710110236, 0.5710222935328896)	(-0.16135612153557, 0.3198904709967597)	(0.16799428672733904, 0.3001159874704587)	(0.0019315103072969435, 0.9905623841133763)	(-0.09054118134954013, 0.5784721355507151)	(0.09657097906688723, 0.5533221924241967)	(0.30140031037733495, 0.05875918233960528)	(-0.058053923587296434, 0.7219732844793769)	(0.20956854329850483, 0.1943333112806388)	(0.2603494522424459, 0.10469645029261204)
Albumin_DM_Ma		(0.9751716780002747, 1.7379779240766972e-26)	(0.982872015206719, 1.60446997347329e-29)	(0.12834848931754725, 0.429948834963755)	(0.12139666942489481, 0.45554659377429285)	(0.9999999999999999, 4.915363906464215e-299)	(0.2562362307700103, 0.11049647056190331)	(-0.1309767665364758, 0.4204842988415548)	(0.12257371553752083, 0.4511555334805367)	(-0.035300781421886473, 0.8287933469269932)	(0.14911164936334798, 0.35845732973177824)	(-0.12076205134376085, 0.4579236292408937)	(0.13940242619657048, 0.3909471105861676)	(-0.1435292230953867, 0.3769333839821404)	(-0.1651062563733021, 0.30862086782293824)	(0.08212617606722007, 0.6144065242357915)	(0.08892870462967822, 0.5852839793213629)	(-0.13250971481127613, 0.41501878058927766)	(0.07166415378816433, 0.6603446805087905)	(0.3257765724178501, 0.04022844533521567)	(0.1619717722402638, 0.3180228655607094)	(0.1791848003006403, 0.268591620927333)	(0.4121941270356419, 0.008219170322458181)	(0.15973886133360882, 0.324829227156451)	(0.10037182822416564, 0.5377382258224324)	(0.05604747948721111, 0.7312184481464225)	(0.07015480739042584, 0.6670799802617692)	(-0.5389605319591215, 0.0003330528916305526)	(-0.45585042559446765, 0.0031159174825458463)	(0.08277477265208406, 0.6116035097845814)	(0.17443369011557985, 0.2816982066345634)	(-0.03748653435321004, 0.8183650781120841)	(-0.03593608162391531, 0.8257592472920021)	(0.29186899492539986, 0.06763585944732244)	(0.06330552862789053, 0.6979620422948092)	(-4.701909629714469e-05, 0.9997702533112599)	(0.09464944084615225, 0.5612807312348502)	(0.01125606468562671, 0.9450419254616687)	(-0.010828118905061837, 0.9471283871486946)	(-0.15957659003329022, 0.32532738316805665)	(-0.17031499539389944, 0.2933915736750757)	(0.01768914311649561, 0.9137285771873926)	(0.12598809911163628, 0.4385489481354298)	(-0.28061378312800783, 0.07944560651193547)	(0.24340246670650667, 0.1301621686096354)	(-0.04139234532597575, 0.7998080790878392)	(-0.1610874239140177, 0.320707731566164)	(-0.09958644595735244, 0.5409409700738643)	(-0.04755403982706819, 0.7707561373736138)
Albumin_DM_Fe		(0.24580729775480756, 0.1262916750267742)	(0.2539315867346121, 0.11385095678834327)	(0.13218629500925852, 0.4161685225195776)	(0.07441685961842813, 0.6481290903987095)	(0.2562362307700103, 0.11049647056190331)	(1.0, 0.0)	(-0.20829114851949057, 0.19712836733459183)	(-0.18861708319078335, 0.2437802036148162)	(-0.06269735955765107, 0.7007284047280415)	(0.06353175246429016, 0.6969340038922198)	(-0.1863614912694667, 0.24956775246730145)	(0.01579049446820184, 0.9229591017775916)	(-0.22167915231056184, 0.16921262352086788)	(-0.22282968080728965, 0.16695392585584054)	(0.18683859873938585, 0.24833594077800322)	(0.16359051376257913, 0.313145132432121)	(-0.19802727852531404, 0.22061512845215484)	(0.18050649455053355, 0.26501823150466364)	(0.5361782916708503, 0.0003623836737236732)	(0.2679572519932982, 0.09458381681214645)	(-0.16228993586384893, 0.31706039458322355)	(0.14274992471842982, 0.3795566773251623)	(0.27196678793218454, 0.08956571611341946)	(-0.03338991815751648, 0.8379339649269193)	(-0.19952877393771132, 0.2170641432692922)	(-0.14892112117704265, 0.3590787533784048)	(-0.07323038625400632, 0.6533833556559493)	(-0.007604391990071927, 0.9628559872551572)	(-0.139171247367204, 0.3917410191334709)	(-0.11100628098761291, 0.49529266611693623)	(0.057475237459876094, 0.7246357862050179)	(0.05771330865570347, 0.7235400451445959)	(0.08679310955131597, 0.5943603372343975)	(0.0618971243428145, 0.7043742206385779)	(0.080608303476377, 0.6209873685222707)	(0.1539228024934204, 0.3429811593304931)	(-0.0379902246057998, 0.8159662608925513)	(-0.0697324679159388, 0.6689692745071399)	(-0.018932832117453544, 0.9076881971195099)	(0.034768729927509075, 0.831336235698646)	(0.10438372334518473, 0.52152196929048)	(-0.09911039135841851, 0.5428867366988761)	(0.025706285915653916, 0.8748892042702274)	(-0.061629172643939516, 0.705596453309064)	(0.043873412452786004, 0.7880756381897318)	(-0.24201313764098475, 0.13243813975351298)	(-0.14088806807254686, 0.385867579227122)	(0.308548084252504, 0.05273236022981516)
Direct Bil_Cirr_Ma		(-0.0987714948159903, 0.5442739366484151)	(-0.16107272778325074, 0.3207524685050278)	(0.04722905261440975, 0.7722811172680868)	(0.030129182576423063, 0.8535796587603883)	(-0.13097676653647583, 0.4204842988415546)	(-0.20829114851949057, 0.19712836733459183)	(1.0, 0.0)	(-0.031106010469424985, 0.848886548333859)	(-0.16822441501401542, 0.29944480536449525)	(0.3301524024117598, 0.03747107533945535)	(0.9831605691130055, 1.1646973111794192e-29)	(0.1361252534435283, 0.4022889200964531)	(0.9969030616151608, 1.3962794036873553e-43)	(0.9834275812014739, 8.616352167890774e-30)	(-0.35593941008445734, 0.024185727505233626)	(-0.3533334594988443, 0.025318780895418197)	(0.9764314240481836, 6.53292187201743e-27)	(-0.31211584818221927, 0.04991539841131074)	(-0.14089268315843106, 0.38585186041252284)	(-0.04396997024998475, 0.7876199505003102)	(0.2079774900191381, 0.197818978273687)	(-0.058205044486838386, 0.7212785164450611)	(0.22831136554702855, 0.15649061118701835)	(0.030519311042974662, 0.8517047041890046)	(0.09662124409954075, 0.5531147217183691)	(-0.18570939073389015, 0.25125798528991794)	(-0.15131306138927272, 0.35132440627686623)	(-0.1549000946254786, 0.33988834226271014)	(-0.15053148034258826, 0.3538469047335385)	(0.22874835905189017, 0.15567752392226236)	(0.011732683852598675, 0.9427185818231866)	(0.012484161798848321, 0.9390563599393085)	(-0.00520882251627354, 0.9745525744040427)	(-0.08550378537279842, 0.5998697259814201)	(0.07914614199902645, 0.6273543290382588)	(-0.047947455318912285, 0.7689112005091845)	(-0.08721818417249769, 0.5925488381169466)	(-0.04819621471271929, 0.7677452811178467)	(-0.0432925035559992, 0.7908186010617964)	(0.06186008168121522, 0.7045431431686523)	(-0.16758207224297245, 0.30132063897092215)	(0.11256633312006945, 0.48921395765073317)	(0.20118291989563658, 0.2131980563827312)	(0.0294310991074578, 0.8569366184956815)	(-0.04078472407217741, 0.8026881214044822)	(0.1777621410991768, 0.27247331477042575)	(0.191977482548913, 0.23532689548870836)	(-0.19844051363175225, 0.21963387880954574)
Direct Bil_Ctrl_Ma		(0.14500026405926947, 0.3720108772697178)	(0.10303236078936515, 0.526957135536554)	(-0.21050388425543926, 0.19230448345703927)	(-0.19562967859721667, 0.2263678987175666)	(0.12257371553752083, 0.4511555334805367)	(-0.18861708319078335, 0.2437802036148162)	(-0.031106010469424985, 0.848886548333859)	(0.9999999999999999, 4.915363906464215e-299)	(-0.22054590046234257, 0.17145882850004798)	(0.34016906899629007, 0.031737241228687076)	(-0.06556689082346279, 0.6877098428338492)	(0.2513733672953592, 0.1176640410652009)	(-0.039791057123294137, 0.8074034997538582)	(-0.018396364028139888, 0.91029312036717)	(-0.4445269494844871, 0.0040561647158897625)	(-0.4274560277512915, 0.005938689773741142)	(-0.053325842390599336, 0.7438189304621907)	(-0.4177425588492618, 0.007315599976720546)	(0.018767553399260197, 0.9084906391976575)	(-0.1388037574464478, 0.3930049748093928)	(0.21655083490201585, 0.17954819198181735)	(0.04343555816064806, 0.7901428869004837)	(-0.20053941732081984, 0.21469634694132306)	(-0.12751293749978002, 0.4329823742750728)	(0.17375774418211118, 0.2835961574982535)	(-0.2120324993570553, 0.1890210509001464)	(-0.033472723005597775, 0.837537423256259)	(-0.07517366576097544, 0.6447863397771258)	(-0.19796450790967954, 0.22076444432032094)	(-0.001421329609798885, 0.9930551234824903)	(-0.02324615424544909, 0.8867809288553561)	(-0.023530173734248337, 0.8854067419793152)	(0.012211335998175945, 0.9403857989193778)	(0.06997093969778928, 0.6679022461774409)	(-0.11185598890332424, 0.49197700537112143)	(-0.04991803297455556, 0.7596891834950532)	(0.011803638863793717, 0.9423727417070094)	(-0.011940786328802949, 0.9417043041558877)	(0.04043053035665424, 0.8043681418041735)	(0.10745696764384184, 0.5092653884861712)	(-0.064283872684369, 0.6935199602258603)	(0.1871448325836949, 0.24754745103291262)	(0.05607478681108638, 0.7310923679629141)	(0.002216581143920151, 0.989169566985981)	(-0.24888227849571692, 0.12146873362207948)	(-0.02870640423182657, 0.8604241769472921)	(-0.02837644556249523, 0.8620129570558004)	(-0.10780759770273012, 0.5078762860024579)
Direct Bil_Cirr_Fe		(-0.10784729674295393, 0.5077191294039232)	(-0.0568965735083117, 0.7273013861874573)	(0.16228694743490144, 0.31706942628530044)	(0.20083010368745377, 0.21401863158542828)	(-0.035300781421886473, 0.8287933469269932)	(-0.06269735955765106, 0.7007284047280415)	(-0.1682244150140154, 0.29944480536449525)	(-0.22054590046234254, 0.17145882850004815)	(1.0, 0.0)	(-0.18840936081847937, 0.2443093753634423)	(-0.16595251519279092, 0.306113054929345)	(-0.046671064557463664, 0.7749014047727417)	(-0.157850286636348, 0.33065645766690044)	(-0.13776734000709728, 0.39658241378054315)	(0.4648530279376738, 0.0025104135014657834)	(0.45414808568699216, 0.0032437724537606265)	(-0.14198253960662263, 0.38215036913071043)	(0.4217737364286996, 0.006713998242425536)	(-0.19890052231478553, 0.21854510394497137)	(-0.03678648107760301, 0.8217017794679674)	(0.15377030979181947, 0.3434653020064474)	(0.28727857590978845, 0.07227280615026453)	(0.062288640792920215, 0.7025896782952764)	(0.025666338320007653, 0.8750820927011469)	(-0.08746590774895621, 0.5914942609813632)	(0.1682538369415077, 0.2993590640114645)	(0.1420758705500111, 0.38183436299555096)	(0.1571694384488737, 0.3327730474439222)	(0.14434036515615561, 0.37421432975694147)	(-0.08521456316715006, 0.6011086359174695)	(0.07607012179203057, 0.6408356705048863)	(0.07663755064857433, 0.638340048958054)	(-0.10974868428771471, 0.5002208988189378)	(-0.1696580069680345, 0.29528531575478295)	(-0.11808367037287057, 0.468029025309472)	(-0.2680602652418347, 0.09445224145217691)	(-0.0029169612607143334, 0.9857477484495768)	(-0.013121384927514593, 0.9359519089379865)	(0.015137269917865886, 0.9261372022582908)	(-0.039783682502649284, 0.8074385208559682)	(-0.004135727498746064, 0.9797939075247719)	(0.12637467322872914, 0.43713399786669294)	(-0.005216411242595537, 0.9745155121806154)	(0.021993517671483883, 0.8928454745363565)	(0.13194251515707955, 0.41703633963404707)	(0.02644435418453705, 0.8713267096973583)	(0.059041835186435285, 0.7174354368355533)	(-0.2006020521688872, 0.21455019272904674)
Direct Bil_Ctrl_Fe		(0.1650693976975361, 0.3087303907286621)	(0.11285231233803063, 0.48810384501509163)	(-0.17444766128046088, 0.28165906524068235)	(-0.13695148000715093, 0.39941176938837797)	(0.14911164936334798, 0.35845732973177824)	(0.06353175246429016, 0.6969340038922198)	(0.33015240241175975, 0.0374710753394554)	(0.34016906899629007, 0.031737241228687076)	(-0.1884093608184794, 0.2443093753634423)	(1.0, 0.0)	(0.29883977996565875, 0.06104710952976226)	(0.7872352341803248, 1.6912117161816704e-09)	(0.3125271595424301, 0.04959858144683779)	(0.3394206152633492, 0.032139079434998316)	(-0.23472167874652772, 0.1448700684953002)	(-0.19667758613221528, 0.22384105415371922)	(0.2886656832471902, 0.07084604869816168)	(-0.174324902337239, 0.2820031059154313)	(-0.10609288145388253, 0.5146876439061556)	(-0.22076442058024703, 0.17102404381419847)	(0.2380755875893097, 0.1390491979220919)	(0.06747611012545406, 0.6790967406283557)	(0.24886002202103283, 0.12150313760592442)	(0.11296256811858105, 0.4876762033231191)	(0.15923119771349217, 0.3263892889106996)	(-0.15365022499262515, 0.3438468489294638)	(-0.1548573980058664, 0.34002310378542155)	(-0.16786697110135038, 0.3004877239687983)	(-0.0971994454498169, 0.5507308112686727)	(-0.014370181152927831, 0.9298707218461427)	(0.24510774231047053, 0.12740860151028596)	(0.24511925160741818, 0.1273901660235337)	(0.044265783031325896, 0.7862243486045459)	(0.2307009471493326, 0.15208203649610108)	(-0.19531632542406463, 0.22712727359115095)	(-0.28213403231855616, 0.07776249705692784)	(-0.053891098963193274, 0.7411963900688188)	(-0.08499722022069806, 0.6020403735971203)	(-0.06307373153894062, 0.6990159595687158)	(-0.06215278476453788, 0.7032087359913406)	(0.04150399213471984, 0.7992791712426253)	(0.3830413786582988, 0.014703600718888347)	(-0.028562063351569467, 0.8611191246760777)	(-0.26924567792039616, 0.09294826741667649)	(-0.3198312231146312, 0.044237175242058814)	(-0.08794643114447408, 0.5894510023114149)	(0.012510027103973318, 0.9389303306133491)	(-0.02731469611346244, 0.8671289816134786)
Direct Bil_DM_Ma		(-0.08773095366724536, 0.5903668589824753)	(-0.14781585763052554, 0.36269646921505017)	(0.07805421067964441, 0.6321265957430646)	(0.06790066251986017, 0.6771868556320254)	(-0.12076205134376085, 0.4579236292408937)	(-0.1863614912694667, 0.24956775246730145)	(0.9831605691130055, 1.1646973111794192e-29)	(-0.06556689082346279, 0.6877098428338492)	(-0.16595251519279092, 0.306113054929345)	(0.2988397799656588, 0.06104710952976221)	(1.0, 0.0)	(0.09999070598876313, 0.5392912784928641)	(0.9865428262381502, 1.693408587651224e-31)	(0.9636018086136028, 2.2542036439544265e-23)	(-0.3642623021026374, 0.020845719002392016)	(-0.36198050641708274, 0.02172052035002195)	(0.9944782681328449, 8.084684823056564e-39)	(-0.33182450421946313, 0.0364590615272177)	(-0.11542661731140694, 0.47816991726597313)	(-0.04904469639504947, 0.7637723095906197)	(0.19523742864363267, 0.22731874513806322)	(-0.08441642975598439, 0.6045332516899715)	(0.21939940566531305, 0.17375300260600599)	(0.056230694330147636, 0.7303726636167803)	(0.10167341492644538, 0.5324506395500067)	(-0.12281034755278629, 0.4502755443071863)	(-0.12802283059680977, 0.4311297541358192)	(-0.14196449296465527, 0.38221149041113645)	(-0.08567656077308689, 0.5991301563553311)	(0.22480309055565578, 0.16313054477133096)	(0.017228449557997256, 0.915967318123361)	(0.018217822552819937, 0.9111602692770976)	(0.03304162847344024, 0.8396023105712116)	(-0.11376832664378907, 0.48455686343410986)	(0.03171628519736024, 0.8459571170661674)	(-0.0383042376122422, 0.8144716145091397)	(-0.07904417700238991, 0.6277993362975013)	(-0.04485493882160388, 0.7834467642124481)	(0.013846399608286921, 0.9324208902623755)	(0.07928966459078289, 0.6267281718275458)	(-0.14831246212779967, 0.3610682965138936)	(0.04788373777268961, 0.7692099214161907)	(0.20852223501910477, 0.19662064785371144)	(0.010640330800252354, 0.9480440640429951)	(-0.013416225910991427, 0.9345158034589085)	(0.22041406508076467, 0.17172152226691637)	(0.21010862523177076, 0.19315999999542688)	(-0.13467172034112043, 0.4073793779515549)
Direct Bil_DM_Fe		(0.15367508250429193, 0.3437678475366899)	(0.12821126954559495, 0.4304462078692767)	(-0.20479302832244006, 0.20492682438691956)	(-0.16007580697240098, 0.3237963620639531)	(0.13940242619657048, 0.3909471105861676)	(0.015790494468201837, 0.9229591017775916)	(0.1361252534435283, 0.4022889200964531)	(0.2513733672953592, 0.1176640410652009)	(-0.04667106455746366, 0.7749014047727417)	(0.7872352341803247, 1.6912117161816888e-09)	(0.09999070598876313, 0.5392912784928641)	(1.0, 0.0)	(0.12070468582555241, 0.4581388271318294)	(0.15081729883675518, 0.352923174173693)	(-0.10115631935532524, 0.534548268325271)	(-0.06392162650103324, 0.6951635369972711)	(0.09838793362420145, 0.5458459992307418)	(-0.06953587643556482, 0.6698493947559379)	(-0.13878929970290077, 0.39305474964336395)	(-0.10425413608448468, 0.5220419649462367)	(0.24722045929034517, 0.124057736487183)	(0.13300746582857242, 0.4132528250717781)	(0.3057407860177427, 0.05503736128818935)	(0.05142518196014191, 0.7526579387589465)	(0.03584092924713353, 0.8262135230583607)	(-0.060356702172708034, 0.7114106016601419)	(-0.07583120844546634, 0.6418876098006272)	(-0.09075020799909403, 0.5775917369841029)	(-0.01704303520699316, 0.9168685209644531)	(-0.13200664550190322, 0.4168079466890525)	(0.10284921839669002, 0.5276958615654994)	(0.10318416165475601, 0.5263452134605727)	(0.06794672550779847, 0.6769797568619441)	(0.21361076811432902, 0.18567279592779784)	(0.004337010414160329, 0.9788107081818835)	(-0.14128282838302722, 0.38452439761818236)	(-0.04306375316140143, 0.7918994102188515)	(-0.06022880056218989, 0.7119959058587629)	(-0.1395150551455678, 0.39056066313050963)	(-0.13120714343851705, 0.419660340833513)	(-0.05646007634024907, 0.7293141987514)	(0.43498314453615455, 0.0050316494210693175)	(-0.25464798156328455, 0.11280008068971062)	(-0.32530230206371064, 0.04053696817054104)	(-0.21872401359906687, 0.17511474358238105)	(-0.19115844814587102, 0.23736862998682778)	(0.005562687270336074, 0.9728244083887753)	(-0.1128216129262693, 0.48822295130771065)
Total Bil_Cirr_Ma		(-0.11260916785006263, 0.48904759895686023)	(-0.1697918579610559, 0.294898859829977)	(0.055873067462218595, 0.7320238872294106)	(0.039981374242065534, 0.8064998371839487)	(-0.1435292230953867, 0.3769333839821404)	(-0.22167915231056184, 0.16921262352086788)	(0.9969030616151607, 1.3962794036883077e-43)	(-0.039791057123294137, 0.8074034997538582)	(-0.157850286636348, 0.33065645766690044)	(0.3125271595424301, 0.04959858144683779)	(0.9865428262381502, 1.693408587651224e-31)	(0.1207046858255524, 0.45813882713182963)	(0.9999999999999999, 4.915363906464215e-299)	(0.9868972340243519, 1.0229610592388343e-31)	(-0.35690141474401316, 0.023778259707284526)	(-0.35537505329124736, 0.024427458893198365)	(0.9844242650330045, 2.6744957497444156e-30)	(-0.32670298585964985, 0.0396313066052626)	(-0.13938967381938636, 0.39099088002124294)	(-0.0246913580518954, 0.8797920033558084)	(0.20659062126690428, 0.2008929374435434)	(-0.06794384552577275, 0.6769927045477845)	(0.22894959267302917, 0.15530413736044563)	(0.027711244656463362, 0.8652175815545426)	(0.09773422115389917, 0.5485302732520307)	(-0.17526931069511698, 0.2793633739036105)	(-0.13935585554385413, 0.391106966863772)	(-0.14594496059135317, 0.36886993693485814)	(-0.14025942338354044, 0.38801222675733493)	(0.20745532646216502, 0.19897243938968515)	(0.01417773827497095, 0.9308076017047946)	(0.015117371158586192, 0.9262340326979134)	(0.006571844348413223, 0.9678966963245088)	(-0.09881701292262329, 0.5440875198056008)	(0.08255115595051099, 0.6125692914385684)	(-0.04350478770103678, 0.7898159375710513)	(-0.08428533369908253, 0.6050965586822178)	(-0.04572156234529093, 0.7793658726302305)	(-0.03489902116691889, 0.8307133635241946)	(0.06878732850928633, 0.6732045441996658)	(-0.19088093007247114, 0.23806315892543464)	(0.08748122330258642, 0.5914290887451146)	(0.20101423821412104, 0.21359010160082703)	(0.027046064286693233, 0.8684242359732283)	(-0.010046948533967221, 0.9509378932692419)	(0.1995494685057264, 0.21701547870339286)	(0.20292848114270012, 0.20917032921328912)	(-0.17975481177928498, 0.2670466378747834)
Total Bil_Ctrl_Ma		(-0.13435228760235754, 0.4085029915419782)	(-0.18981276289574595, 0.24074924612097576)	(0.02141728297525394, 0.895637313675145)	(0.007632896951917334, 0.9627168505567566)	(-0.1651062563733021, 0.30862086782293824)	(-0.22282968080728968, 0.1669539258558404)	(0.9834275812014738, 8.616352167891875e-30)	(-0.018396364028139888, 0.91029312036717)	(-0.13776734000709728, 0.39658241378054315)	(0.33942061526334927, 0.03213907943499826)	(0.9636018086136028, 2.2542036439544265e-23)	(0.15081729883675515, 0.3529231741736931)	(0.9868972340243519, 1.0229610592388343e-31)	(1.0, 0.0)	(-0.3448259851019671, 0.029328857743551092)	(-0.3466309557372428, 0.028436924852507362)	(0.9594089899684082, 1.725036641582872e-22)	(-0.31788482988259587, 0.04561773694030913)	(-0.14368923694686248, 0.37639607277572706)	(0.008641744330894601, 0.9577932575088788)	(0.20754276194686547, 0.19877896595602834)	(-0.07953584656075666, 0.6256547357661589)	(0.21582535132236055, 0.1810459087211063)	(0.030216165546986147, 0.8531615500807391)	(0.03885049635118571, 0.8118730666138517)	(-0.21182644111242696, 0.18946133074392166)	(-0.1219284387959493, 0.4535599345740059)	(-0.12458445157990827, 0.44370780869513105)	(-0.17800837495999808, 0.2717988482928132)	(0.17565887256116894, 0.2782792164388078)	(0.04030061346049616, 0.8049845847366244)	(0.041194985551617644, 0.8007432530911095)	(0.021134700809253105, 0.897006871096171)	(-0.11995679997103466, 0.46094938250681683)	(0.13382169821591752, 0.4103732639501789)	(-0.04080387921039731, 0.8025972891518076)	(-0.10328289772956073, 0.5259473871509992)	(-0.07230842711648401, 0.6574776643686704)	(-0.06015320328591405, 0.7123419312461075)	(0.08889621140237129, 0.5854216125133556)	(-0.18764388253093783, 0.24626610714240027)	(0.10303030405366717, 0.5269654288039416)	(0.23362774066547126, 0.14680685957909076)	(-0.005919383736949404, 0.971082537123938)	(0.025740994392572946, 0.8747216189089247)	(0.21467817692742983, 0.1834323127219922)	(0.2036437561973454, 0.20753527761699725)	(-0.1857720921578041, 0.25109513203202044)
Total Bil _Cirr_Fe		(0.06423226870464994, 0.6937540125431195)	(0.12370517585765442, 0.4469563024768618)	(0.3242189722927091, 0.041248921032384006)	(0.337055887023005, 0.033436264605326775)	(0.08212617606722007, 0.6144065242357915)	(0.18683859873938585, 0.24833594077800322)	(-0.35593941008445734, 0.024185727505233626)	(-0.4445269494844872, 0.0040561647158897565)	(0.4648530279376738, 0.0025104135014657834)	(-0.2347216787465277, 0.1448700684953002)	(-0.3642623021026374, 0.020845719002392016)	(-0.10115631935532524, 0.534548268325271)	(-0.3569014147440131, 0.023778259707284564)	(-0.34482598510196716, 0.02932885774355106)	(1.0, 0.0)	(0.9915919555241147, 2.3264064097408038e-35)	(-0.37727266242038043, 0.016401678965817464)	(0.9404999372646422, 2.0922627479556664e-19)	(-0.09945529676934636, 0.5414766790288175)	(0.1417437452437799, 0.3829595955178279)	(-0.007230386474840047, 0.9646816594567892)	(0.18597661387797637, 0.25056442301692017)	(0.17359873001076806, 0.28404384934894594)	(-0.06651947792351882, 0.6834074717593698)	(-0.05736322443519133, 0.7251515223084142)	(0.20459776446741113, 0.20536838498045262)	(0.06836716847176168, 0.6750905343052913)	(0.07225134553444067, 0.657731482923618)	(0.17191605757525044, 0.28880940983591874)	(-0.10690815338204115, 0.511443471762793)	(0.08071559383457759, 0.6205212381522359)	(0.08086025544703232, 0.6198929773510689)	(-0.08474576355250833, 0.6031191339719519)	(-0.1448492822613461, 0.372514334472691)	(0.15846790452634035, 0.3287436854481538)	(0.22305671869347435, 0.16651079061913904)	(0.01711412352698443, 0.9165229853872392)	(0.02688349993240983, 0.8692082327418612)	(-0.1479376279009607, 0.36229682418583264)	(-0.2247756720894656, 0.16318322873033542)	(0.18288559405951696, 0.25866556596641554)	(0.08322374747649307, 0.6096663827367654)	(-0.08260930904327285, 0.6123180708908456)	(0.06372986490717525, 0.6960341517408986)	(0.06602178812922616, 0.6856540729203753)	(-0.25826137757817674, 0.10761112276965704)	(0.017039054900195957, 0.9168878682964867)	(-0.033278512099074606, 0.8384675364109911)
Total Bil_Ctrl_Fe		(0.07170169454146871, 0.6601774922900736)	(0.12756284735818874, 0.43280083931171176)	(0.3024837410513838, 0.0578119104749716)	(0.3150690241819211, 0.04767641963857435)	(0.08892870462967822, 0.5852839793213629)	(0.1635905137625791, 0.31314513243212105)	(-0.35333345949884437, 0.02531878089541815)	(-0.42745602775129143, 0.005938689773741148)	(0.4541480856869921, 0.0032437724537606265)	(-0.19667758613221525, 0.22384105415371922)	(-0.3619805064170828, 0.021720520350021925)	(-0.06392162650103322, 0.6951635369972713)	(-0.35537505329124724, 0.024427458893198417)	(-0.3466309557372428, 0.028436924852507362)	(0.9915919555241146, 2.3264064097413662e-35)	(1.0, 0.0)	(-0.3746653867466086, 0.017221751256586027)	(0.9530428107270543, 2.5992763009055973e-21)	(-0.12480624470997502, 0.4428904409397031)	(0.09045651946360327, 0.5788288948347459)	(0.02855532909339086, 0.8611515501525161)	(0.1816687056411376, 0.2619021258601016)	(0.18708620532382167, 0.24769827392145052)	(-0.05357142880803143, 0.7426791657372758)	(-0.04679932671843799, 0.7742988722725765)	(0.19005957816893468, 0.24012677479348582)	(0.061011515146149956, 0.7084166058016416)	(0.055012548090100345, 0.7360019218632462)	(0.15627013367349238, 0.33558160390294967)	(-0.11119083926762871, 0.4945715254112054)	(0.08013152280140612, 0.6230605401729468)	(0.07990042237548646, 0.6240664616705243)	(-0.10844449815236759, 0.5053579482665078)	(-0.09924382080610658, 0.5423410362947743)	(0.14396397429122917, 0.37547458990156546)	(0.20918444405330264, 0.1951708037621799)	(0.02346911018536011, 0.8857021612775873)	(0.031170667866208646, 0.84857608529823)	(-0.1572442329645847, 0.33254012000554634)	(-0.23857655889319632, 0.13819479655049688)	(0.1641531611324729, 0.3114608478613237)	(0.10350011848163646, 0.5250726833519759)	(-0.0917034686867082, 0.5735844004792332)	(0.09292492882290411, 0.5684681739063397)	(0.006247358128124455, 0.9694810422608209)	(-0.27736307767067536, 0.08313985290101918)	(0.021176696805396075, 0.8968033153566306)	(-0.0452322836385238, 0.7816691543643348)
Total Bil_DM_Ma		(-0.09959374178864591, 0.5409111760427938)	(-0.15684333266840744, 0.333789797510581)	(0.07559937811874008, 0.6429090223543235)	(0.06488172004338895, 0.6908104459549507)	(-0.13250971481127613, 0.41501878058927766)	(-0.19802727852531404, 0.22061512845215484)	(0.9764314240481835, 6.532921872017988e-27)	(-0.05332584239059933, 0.7438189304621907)	(-0.14198253960662263, 0.38215036913071043)	(0.2886656832471902, 0.07084604869816168)	(0.9944782681328449, 8.084684823056564e-39)	(0.09838793362420144, 0.5458459992307421)	(0.9844242650330044, 2.6744957497447582e-30)	(0.9594089899684082, 1.725036641582872e-22)	(-0.37727266242038043, 0.016401678965817464)	(-0.37466538674660854, 0.017221751256586044)	(1.0, 0.0)	(-0.35871935963323043, 0.023023847303443326)	(-0.11185423582615721, 0.4919838342960461)	(-0.03972713757321964, 0.807707057584107)	(0.19628218445536247, 0.2247922114021659)	(-0.08239583055905432, 0.6132405092231917)	(0.2203039656831467, 0.17194112659240113)	(0.05976559364846721, 0.714116997717244)	(0.09069489228956729, 0.5778246620912746)	(-0.12054964041035772, 0.4587207284751844)	(-0.12935608795378276, 0.42630647558470003)	(-0.14815005312950277, 0.36160028743554395)	(-0.08185262364664783, 0.6155903509864551)	(0.23011122483069443, 0.15316149135206233)	(-0.0008944152747920219, 0.9956296913311029)	(0.00032953689006022746, 0.9983898039957062)	(0.02212293206091616, 0.8922186398897158)	(-0.11843385151140434, 0.46670111108499657)	(0.020894206579931927, 0.8981726781327155)	(-0.047106082852504186, 0.7728583649090455)	(-0.07518271467041077, 0.6447464129870097)	(-0.04433874945229212, 0.7858802047573118)	(0.020770579642244855, 0.8987720477644994)	(0.08329812420928237, 0.6093457330332139)	(-0.200301901739266, 0.21525119946807283)	(0.05005193266310289, 0.7590637248634213)	(0.18739166035716354, 0.246913145531962)	(0.017420832746771486, 0.915032352975852)	(-0.011627944549268026, 0.9432291080733325)	(0.22550684218701303, 0.16178251185869522)	(0.19783613617575185, 0.2210700256567414)	(-0.14561065624428385, 0.369979621650126)
Total Bil_DM_Fe		(0.06589890901773568, 0.6862091682604903)	(0.10702163956449366, 0.5109926957462467)	(0.3140924201223304, 0.04840769297180424)	(0.32267074317794625, 0.04228401149150298)	(0.07166415378816433, 0.6603446805087905)	(0.1805064945505336, 0.26501823150466347)	(-0.3121158481822193, 0.04991539841131074)	(-0.4177425588492618, 0.007315599976720546)	(0.4217737364286996, 0.006713998242425536)	(-0.17432490233723896, 0.28200310591543143)	(-0.33182450421946313, 0.0364590615272177)	(-0.0695358764355648, 0.669849394755938)	(-0.32670298585964985, 0.0396313066052626)	(-0.31788482988259587, 0.04561773694030913)	(0.9404999372646421, 2.0922627479557564e-19)	(0.9530428107270543, 2.5992763009055973e-21)	(-0.35871935963323043, 0.023023847303443326)	(0.9999999999999999, 4.915363906464215e-299)	(-0.10686750975070104, 0.5116049599077037)	(0.048770246171066664, 0.7650567608074773)	(0.07360215550406878, 0.6517351949052672)	(0.2018161156109226, 0.21173085009242648)	(0.17586792504789428, 0.27769855455945175)	(-0.04973887596481157, 0.7605262794817795)	(0.007818387894854659, 0.9618114701713156)	(0.1831479235303518, 0.25797134953599293)	(0.08984254210250034, 0.5814191162433419)	(0.08068443307479951, 0.6206566031617193)	(0.14873960858760113, 0.35967137602062726)	(-0.10557704245955171, 0.5167455856373484)	(0.11932664699384425, 0.46332465975829673)	(0.11834447822744887, 0.4670398307116498)	(-0.1385977969779493, 0.39371439730144697)	(-0.06890237699840983, 0.6726884644321041)	(0.19470607776647617, 0.22861113669580546)	(0.2579937813824329, 0.10798906494248697)	(0.047284890980624335, 0.772019039365788)	(0.06186151409239677, 0.7045366108045149)	(-0.17901189869850664, 0.26906142296297414)	(-0.2335358463651562, 0.1469704174020197)	(0.1874766896788165, 0.24669488789646762)	(0.14993430614965828, 0.35578162665986446)	(-0.06491986935735973, 0.6906376773512688)	(0.14569335898532104, 0.3697049142755938)	(0.019614327273786238, 0.9043804444821643)	(-0.27266373942714206, 0.08871484813243125)	(0.05054552851943054, 0.756759399435909)	(-0.016949954789846088, 0.917320975253492)
Cholest_Cirr_Ma		(0.35273553283514664, 0.025584880251066037)	(0.34581861994327534, 0.0288355282075388)	(0.20207684309443757, 0.21112874752645677)	(0.10743774151753416, 0.509341612453303)	(0.3257765724178501, 0.04022844533521567)	(0.5361782916708503, 0.0003623836737236732)	(-0.14089268315843106, 0.38585186041252284)	(0.018767553399260197, 0.9084906391976575)	(-0.1989005223147855, 0.21854510394497137)	(-0.10609288145388253, 0.5146876439061556)	(-0.11542661731140692, 0.47816991726597313)	(-0.13878929970290077, 0.39305474964336395)	(-0.13938967381938636, 0.39099088002124294)	(-0.14368923694686248, 0.37639607277572706)	(-0.09945529676934636, 0.5414766790288175)	(-0.12480624470997502, 0.4428904409397031)	(-0.11185423582615721, 0.4919838342960461)	(-0.10686750975070104, 0.5116049599077037)	(1.0, 0.0)	(0.48424809156818344, 0.0015445871436495315)	(-0.15643927100108465, 0.3350522675172033)	(-0.04574273280736086, 0.7792662543882709)	(0.15646418797346942, 0.33497433039834956)	(0.2756612263101754, 0.08512645926525239)	(0.07424305851079271, 0.6488977209109132)	(-0.1978626170643633, 0.22100696565169942)	(-0.26415447458626035, 0.09954034692908784)	(-0.19238580064223113, 0.23431348750532388)	(-0.19949239255784476, 0.21714971461672464)	(0.15956018302650626, 0.32537777751155406)	(-0.14584213755101688, 0.3692110343326771)	(-0.14664725770097672, 0.3665452246598717)	(-0.07549650293209607, 0.6433624840743077)	(0.15344163838900454, 0.34451021092969625)	(0.3183909349532484, 0.045255452666620226)	(0.3992677712977047, 0.01070304073787157)	(0.430156912495551, 0.005598171677608031)	(0.35070747639098276, 0.026504791096166817)	(-0.2656206250085843, 0.09760633830651148)	(-0.1297053846888825, 0.4250478505279933)	(-0.27662972496418975, 0.0839914437046683)	(-0.15334398166520874, 0.34482105500851523)	(-0.10909688738346948, 0.5027849282729702)	(0.16620485770559557, 0.3053677771516536)	(0.22994928625093916, 0.15345888761517035)	(-0.17264364717058053, 0.2867424674185293)	(0.06088059009794533, 0.7090148891448188)	(0.4011282800190716, 0.010310238677480451)
Cholest_Ctrl_Ma		(0.14823643197724196, 0.36131728406275065)	(0.2236365008587804, 0.16538301735733238)	(0.37000552051332036, 0.018773436901537058)	(0.31826479482859665, 0.045345528812536895)	(0.1619717722402638, 0.3180228655607094)	(0.2679572519932982, 0.09458381681214645)	(-0.043969970249984745, 0.7876199505003103)	(-0.1388037574464478, 0.3930049748093928)	(-0.036786481077603, 0.8217017794679674)	(-0.220764420580247, 0.17102404381419858)	(-0.04904469639504948, 0.7637723095906197)	(-0.10425413608448468, 0.5220419649462367)	(-0.024691358051895394, 0.8797920033558085)	(0.008641744330894603, 0.9577932575088788)	(0.1417437452437799, 0.3829595955178279)	(0.09045651946360327, 0.5788288948347459)	(-0.03972713757321964, 0.807707057584107)	(0.04877024617106666, 0.7650567608074773)	(0.4842480915681834, 0.001544587143649538)	(0.9999999999999999, 4.915363906464215e-299)	(-0.11947235001408316, 0.4627748705738417)	(0.18214688927290867, 0.26062711160354385)	(0.1877962938120611, 0.24587567211441236)	(0.025364024695999358, 0.8765420553276768)	(-0.18245517942563597, 0.25980728506051365)	(-0.11076108816906642, 0.49625156262515546)	(-0.13038042461524468, 0.42262138494273427)	(-0.05233218579938629, 0.7484359624087046)	(-0.13149938208769504, 0.41861644228731565)	(0.03967215090266237, 0.8079682148679269)	(-0.21032863942484353, 0.19268346078303228)	(-0.20921170215511203, 0.19511128641386058)	(0.06431321002722748, 0.6933869118166146)	(-0.12036993581641482, 0.45939567552369853)	(0.7211714658602175, 1.526496098528212e-07)	(0.6433566610706666, 7.548049824167239e-06)	(-0.10107193202962873, 0.5348909699984272)	(-0.1015977986554891, 0.532757131555466)	(-0.35342202089331837, 0.025279563955792377)	(-0.07240864018741326, 0.6570321493587516)	(0.011176333076235048, 0.9454306321491075)	(-0.00028175629603953905, 0.9986232711564055)	(0.029395192751956907, 0.8571093535103665)	(0.21191773944022607, 0.1892661663204073)	(0.47617259498589454, 0.0018972588903141054)	(0.0912376239510779, 0.5755411473760537)	(0.2882151484997784, 0.0713070101366729)	(0.26243084650957016, 0.10185136417853304)
Cholest_Cirr_Fe		(0.16166535222947145, 0.31895154621922417)	(0.14323475128718435, 0.37792337799517717)	(-0.20214268719773215, 0.21097688073153525)	(-0.213338194817038, 0.18624802484248149)	(0.1791848003006403, 0.268591620927333)	(-0.16228993586384896, 0.31706039458322327)	(0.2079774900191381, 0.197818978273687)	(0.21655083490201585, 0.17954819198181735)	(0.15377030979181944, 0.34346530200644754)	(0.23807558758930966, 0.13904919792209203)	(0.19523742864363264, 0.22731874513806324)	(0.24722045929034514, 0.12405773648718307)	(0.20659062126690425, 0.2008929374435434)	(0.2075427619468655, 0.19877896595602831)	(-0.007230386474840047, 0.9646816594567892)	(0.02855532909339086, 0.8611515501525161)	(0.19628218445536247, 0.2247922114021659)	(0.07360215550406878, 0.6517351949052672)	(-0.15643927100108465, 0.3350522675172033)	(-0.11947235001408316, 0.4627748705738417)	(0.9999999999999999, 4.915363906464215e-299)	(0.15500564101311462, 0.33955535175766705)	(0.116686225047934, 0.4733481941016392)	(-0.07980273696019058, 0.6244918639979604)	(-0.04254623483128075, 0.7943460162243675)	(-0.034895393849182915, 0.8307307029519226)	(-0.019003963268792008, 0.9073428771832817)	(-0.09542091486790272, 0.5580790959249323)	(-0.014705307244215359, 0.9282394331476407)	(-0.008679757153495692, 0.9576077682696942)	(0.0753051646512163, 0.6442062197852174)	(0.07455749170159737, 0.6475074122820292)	(0.4015115951553844, 0.010230859001404346)	(0.04042063757329687, 0.8044150779891346)	(0.1222133604776784, 0.4524974176586162)	(-0.061482143711888905, 0.7062674200494826)	(0.22546092372748808, 0.16187022152168254)	(0.2635339754208987, 0.10036763259106306)	(-0.4053267701074488, 0.00946882659019824)	(-0.31378643684071755, 0.04863866180256479)	(0.041559053665832, 0.7990183590913625)	(0.2417469020019245, 0.13287763857955026)	(-0.09663787010148134, 0.5530461053627767)	(0.09701352751684181, 0.5514968168601599)	(0.009530963989561882, 0.953454772579599)	(0.31951941556529745, 0.04445603282369266)	(0.3105082922121046, 0.051169288798227915)	(-0.062317926660402936, 0.7024562556260272)
Cholest_Ctrl_Fe		(0.35801691855890877, 0.02331294704560379)	(0.4216745332807032, 0.006728274282083313)	(0.3677043275175711, 0.01958198264276034)	(0.37026726608084565, 0.018683271426968233)	(0.41219412703564196, 0.008219170322458178)	(0.14274992471842982, 0.3795566773251623)	(-0.058205044486838386, 0.7212785164450611)	(0.04343555816064807, 0.7901428869004837)	(0.28727857590978845, 0.07227280615026453)	(0.06747611012545406, 0.6790967406283557)	(-0.08441642975598439, 0.6045332516899715)	(0.13300746582857242, 0.4132528250717781)	(-0.06794384552577275, 0.6769927045477845)	(-0.07953584656075666, 0.6256547357661589)	(0.18597661387797637, 0.25056442301692017)	(0.1816687056411376, 0.2619021258601016)	(-0.08239583055905432, 0.6132405092231917)	(0.2018161156109226, 0.21173085009242648)	(-0.04574273280736086, 0.7792662543882709)	(0.1821468892729087, 0.26062711160354385)	(0.1550056410131146, 0.33955535175766716)	(1.0, 0.0)	(0.3290295612774773, 0.03816344583323598)	(-0.19930464990382826, 0.2175916676279994)	(0.016976263789086496, 0.9171930873147456)	(0.09072532625856844, 0.5776965045393213)	(-0.13027530298596807, 0.42299873713437397)	(-0.002323369269227277, 0.9886478227465012)	(0.07109567957304067, 0.6628783729758991)	(-0.1794951090073333, 0.2677498180702595)	(-0.14107260510002564, 0.3852393454616325)	(-0.13774480012729917, 0.39666042446856065)	(-0.0016435011922020634, 0.991969585290816)	(-0.01183376412051317, 0.9422259120668142)	(0.0374630348999625, 0.8184770339461959)	(0.024318110373659867, 0.8815961691990698)	(-0.18894021248799953, 0.2429585703999104)	(-0.12155686431209115, 0.4549476208247082)	(-0.13931307430205975, 0.39125384935327356)	(-0.08516640309679822, 0.6013150416751757)	(0.09455587402981673, 0.5616696148834822)	(0.028841185620619707, 0.8597753482714546)	(0.09558478158759981, 0.5574001446621071)	(0.050211366838891505, 0.7583191894423638)	(-0.07889916952398997, 0.6284324182408969)	(-0.19656356782724688, 0.2241150466336104)	(0.020609363810881628, 0.899553739557597)	(-0.13379094673300745, 0.4104818092346758)
Cholest_DM_Ma		(0.1497231562629307, 0.3564672384575266)	(0.1723661215818904, 0.28752973037232277)	(0.15096098640382608, 0.3524593470459563)	(0.1289737395682068, 0.4276865849171867)	(0.15973886133360882, 0.324829227156451)	(0.2719667879321845, 0.08956571611341946)	(0.22831136554702852, 0.15649061118701835)	(-0.2005394173208198, 0.21469634694132317)	(0.062288640792920215, 0.7025896782952764)	(0.24886002202103283, 0.12150313760592442)	(0.21939940566531305, 0.17375300260600599)	(0.3057407860177427, 0.05503736128818935)	(0.22894959267302917, 0.15530413736044563)	(0.21582535132236055, 0.1810459087211063)	(0.17359873001076806, 0.28404384934894594)	(0.18708620532382167, 0.24769827392145052)	(0.22030396568314667, 0.1719411265924013)	(0.17586792504789428, 0.27769855455945175)	(0.15646418797346942, 0.33497433039834956)	(0.18779629381206112, 0.24587567211441236)	(0.116686225047934, 0.4733481941016392)	(0.3290295612774773, 0.03816344583323598)	(1.0, 0.0)	(0.0691307173835114, 0.6716646229952656)	(0.012597552988018217, 0.9385038695312694)	(0.019493466840476977, 0.9049669465823448)	(-0.20977043232680231, 0.19389412751480464)	(-0.164984319821017, 0.30898328769071814)	(0.06640019397047861, 0.6839456823167827)	(-0.015517597953082175, 0.9242866706859332)	(-0.009200582331063346, 0.9550665501250091)	(-0.009060182501914073, 0.9557515489831665)	(-0.09223187136733317, 0.5713685547227398)	(-0.003144949360729434, 0.9846339276625798)	(0.10999530785187007, 0.49925247384999694)	(0.026654153097210833, 0.8703145101798339)	(0.08728565141901938, 0.5922615431751912)	(0.04919422648700989, 0.7630727578901428)	(-0.20298709469693058, 0.20903600823681825)	(-0.17843562214457281, 0.2706311686624529)	(-0.016809091908238788, 0.9180057440069904)	(-0.026716126524547128, 0.8700155510338657)	(0.013052257139717279, 0.9362886442805991)	(-0.04187990420369717, 0.7974990025004043)	(-0.13594968147949818, 0.40290184363188875)	(-0.02942280632385773, 0.8569765120776014)	(0.042890661850089266, 0.7927174944425233)	(0.023166223240927472, 0.8871677224670502)
Cholest_DM_Fe		(0.1358735739884898, 0.4031677024714104)	(0.09105082560478155, 0.5763266295480743)	(-0.043970889529222255, 0.7876156124573191)	(-0.03124127359739721, 0.8482370861199153)	(0.10037182822416564, 0.5377382258224324)	(-0.033389918157516484, 0.8379339649269193)	(0.03051931104297466, 0.8517047041890046)	(-0.12751293749978004, 0.43298237427507247)	(0.02566633832000765, 0.8750820927011469)	(0.11296256811858103, 0.4876762033231191)	(0.05623069433014764, 0.7303726636167802)	(0.05142518196014191, 0.7526579387589465)	(0.027711244656463362, 0.8652175815545426)	(0.030216165546986147, 0.8531615500807391)	(-0.06651947792351882, 0.6834074717593698)	(-0.05357142880803143, 0.7426791657372758)	(0.05976559364846721, 0.714116997717244)	(-0.049738875964811566, 0.7605262794817795)	(0.2756612263101754, 0.08512645926525239)	(0.025364024695999358, 0.8765420553276768)	(-0.07980273696019058, 0.6244918639979604)	(-0.19930464990382826, 0.2175916676279994)	(0.0691307173835114, 0.6716646229952656)	(1.0, 0.0)	(0.2099346997721187, 0.19353730108554193)	(0.21980943623380994, 0.17293000317528165)	(-0.010926344692339154, 0.9466494532815242)	(-0.12103898110778093, 0.4568855361634965)	(0.24357607198670295, 0.12987983254060353)	(0.1988501845831424, 0.2186640644723914)	(0.19048292218127996, 0.23906163281542625)	(0.19021000431661564, 0.23974793254143756)	(-0.13734149668722617, 0.39805776250119784)	(0.12612148801810877, 0.4380604287463814)	(-0.0980042575731758, 0.5474206916414589)	(-0.0873444748855328, 0.5920111060118147)	(0.1801976186780776, 0.2658504923160457)	(0.08943013965797345, 0.5831618578220505)	(-0.21299995323614251, 0.18696359392884276)	(-0.34715564279661554, 0.02818189673802617)	(-0.21745055338597757, 0.177703084534768)	(0.10116055346586209, 0.5345310761667796)	(-0.15622064142626801, 0.33573659376092446)	(0.16937606386216428, 0.2961004094214217)	(0.14924603203603057, 0.35801942008520016)	(-0.026672936416657328, 0.8702238977683042)	(-0.004132426768777896, 0.9798100307299826)	(0.23398856353860076, 0.14616594218657794)
EGF_Cirr_Ma		(0.03137984644275693, 0.8475718349417699)	(0.028113257588612686, 0.8632806149807677)	(0.18746836510029, 0.24671625012170273)	(0.19096383365194156, 0.23785553668400838)	(0.05604747948721111, 0.7312184481464225)	(-0.1995287739377113, 0.2170641432692923)	(0.09662124409954075, 0.5531147217183691)	(0.17375774418211118, 0.2835961574982535)	(-0.08746590774895621, 0.5914942609813632)	(0.15923119771349217, 0.3263892889106996)	(0.10167341492644538, 0.5324506395500067)	(0.03584092924713353, 0.8262135230583607)	(0.09773422115389918, 0.5485302732520309)	(0.038850496351185704, 0.8118730666138517)	(-0.057363224435191325, 0.7251515223084142)	(-0.046799326718437985, 0.7742988722725765)	(0.0906948922895673, 0.5778246620912746)	(0.007818387894854659, 0.9618114701713156)	(0.07424305851079271, 0.6488977209109132)	(-0.18245517942563597, 0.25980728506051365)	(-0.04254623483128074, 0.7943460162243675)	(0.016976263789086496, 0.9171930873147456)	(0.012597552988018217, 0.9385038695312694)	(0.2099346997721187, 0.19353730108554193)	(0.9999999999999999, 4.915363906464215e-299)	(0.3213549245755926, 0.043180208104887076)	(0.17516719973402242, 0.27964800581782284)	(0.18613565741578703, 0.25015224427536775)	(0.31643640974618137, 0.04666753351586436)	(-0.027919662639082046, 0.8642132905638774)	(0.14960754891278907, 0.35684295832682333)	(0.15036687847847693, 0.3543795427701055)	(-0.276809094681305, 0.08378253090865594)	(0.11410448585140734, 0.4832585630263968)	(-0.24111709643133894, 0.13392162768079427)	(0.0264147774258114, 0.8714694225550662)	(0.2361470743165932, 0.1423747161989995)	(0.23855242386344164, 0.13823586935338641)	(0.11642679872279893, 0.47433916225227024)	(-0.12230014343698369, 0.45217405901066055)	(-0.22479322068305163, 0.16314950808874185)	(0.007289319917546652, 0.9643939694522381)	(-0.007383028850101329, 0.9639365282918414)	(-0.09198219382674014, 0.5724150851061315)	(-0.04894681691560178, 0.7642303227803188)	(-0.41647925759806903, 0.00751343606305609)	(0.08258143049315059, 0.612438500380641)	(0.20558197566985445, 0.20314948345893577)
EGF_Ctrl_Ma		(0.010540746637985389, 0.9485296749390818)	(0.06378756492684388, 0.6957721479987975)	(0.015987903867065292, 0.921998885789937)	(0.0844711107854372, 0.6042983594038773)	(0.07015480739042584, 0.6670799802617692)	(-0.14892112117704265, 0.3590787533784048)	(-0.18570939073389017, 0.25125798528991794)	(-0.2120324993570553, 0.1890210509001464)	(0.1682538369415077, 0.2993590640114645)	(-0.15365022499262515, 0.3438468489294638)	(-0.12281034755278629, 0.4502755443071863)	(-0.06035670217270803, 0.7114106016601419)	(-0.175269310695117, 0.27936337390361043)	(-0.21182644111242693, 0.18946133074392177)	(0.20459776446741113, 0.20536838498045262)	(0.19005957816893468, 0.24012677479348582)	(-0.12054964041035773, 0.4587207284751842)	(0.1831479235303518, 0.25797134953599293)	(-0.19786261706436328, 0.22100696565169942)	(-0.11076108816906642, 0.49625156262515546)	(-0.03489539384918292, 0.8307307029519226)	(0.09072532625856845, 0.5776965045393213)	(0.019493466840476977, 0.9049669465823448)	(0.21980943623380997, 0.17293000317528165)	(0.3213549245755926, 0.043180208104887076)	(1.0, 0.0)	(0.22601769628934973, 0.16080904207014726)	(0.24964874168371945, 0.12028839413791204)	(0.9886528403149613, 6.75109069355831e-33)	(-0.027730496419625168, 0.8651248054761961)	(0.057128323071998645, 0.7262334556813717)	(0.06061632662743051, 0.7102230087938799)	(0.2298104210310562, 0.15371424568455308)	(-0.40039752610968815, 0.010463026320766036)	(-0.28568902372153593, 0.07393545414922177)	(-0.11073509950445821, 0.49635325439792666)	(-0.20900762776689397, 0.19555718778352682)	(-0.2050633945090634, 0.204316525348094)	(0.04697970161239809, 0.7734517525146788)	(-0.21319873201097977, 0.1865428305111916)	(0.0730170619651842, 0.6543298181163391)	(-0.25537128575049267, 0.11174653018390392)	(-0.28286894298167375, 0.07695891511711875)	(-0.17857721279659036, 0.2702449263434877)	(0.007394532463486084, 0.9638803740618853)	(-0.09741110581408337, 0.5498593558082363)	(-0.24435168640652127, 0.12862401364080997)	(-0.06902093292823834, 0.6721568059269221)
EGF_Cirr_Fe		(-0.5702996164956262, 0.00012208078049058538)	(-0.5662894097965052, 0.00013959741371009262)	(-0.044634524695515564, 0.7844856020223585)	(-0.027174624111787705, 0.867804320250599)	(-0.5389605319591216, 0.000333052891630552)	(-0.07323038625400632, 0.6533833556559493)	(-0.15131306138927272, 0.35132440627686623)	(-0.033472723005597775, 0.837537423256259)	(0.1420758705500111, 0.38183436299555096)	(-0.1548573980058664, 0.34002310378542155)	(-0.12802283059680977, 0.4311297541358192)	(-0.07583120844546634, 0.6418876098006272)	(-0.13935585554385413, 0.391106966863772)	(-0.12192843879594932, 0.453559934574006)	(0.06836716847176168, 0.6750905343052913)	(0.061011515146149956, 0.7084166058016416)	(-0.12935608795378276, 0.42630647558470003)	(0.08984254210250033, 0.5814191162433419)	(-0.2641544745862604, 0.09954034692908784)	(-0.13038042461524468, 0.42262138494273427)	(-0.019003963268792008, 0.9073428771832817)	(-0.13027530298596807, 0.42299873713437397)	(-0.20977043232680231, 0.19389412751480464)	(-0.010926344692339152, 0.9466494532815242)	(0.17516719973402242, 0.27964800581782284)	(0.22601769628934976, 0.16080904207014726)	(0.9999999999999999, 4.915363906464215e-299)	(0.9331744886909148, 1.7810875471150496e-18)	(0.21002514511468004, 0.19334103083972914)	(-0.3132399917377171, 0.04905334975363964)	(-0.08358746777038843, 0.6080990131788522)	(-0.08359139270959519, 0.6080821089556492)	(-0.14276609221828823, 0.37950214467096566)	(-0.2268290956767231, 0.159271604102152)	(-0.04154369209212999, 0.7990911207069703)	(0.028499256349891224, 0.8614215493247817)	(-0.0999352838809458, 0.5395173000998514)	(-0.04680189195365958, 0.7742868229898799)	(0.17903964680234066, 0.2689859903591925)	(0.11171776779805162, 0.49251558070782087)	(0.12838985919823814, 0.4297989467267668)	(0.015368951837726482, 0.9250098798674287)	(0.0503605073248842, 0.7576229188093309)	(-0.34268788411590223, 0.03041516638449718)	(0.1602325960932229, 0.32331644544293503)	(-0.03974771905515509, 0.8076093118387733)	(-0.1054425222497634, 0.517282926480159)	(0.14538821102321278, 0.37071910477324066)
EGF_Ctrl_Fe		(-0.5115231321671027, 0.0007422758643701568)	(-0.4948735523043756, 0.0011693530356043731)	(0.0016664518782624823, 0.991857448209141)	(0.005706526541836278, 0.9721219764401466)	(-0.45585042559446765, 0.0031159174825458463)	(-0.007604391990071926, 0.9628559872551572)	(-0.1549000946254786, 0.33988834226271014)	(-0.07517366576097544, 0.6447863397771258)	(0.1571694384488737, 0.3327730474439222)	(-0.1678669711013504, 0.3004877239687983)	(-0.14196449296465527, 0.38221149041113645)	(-0.09075020799909403, 0.5775917369841029)	(-0.14594496059135315, 0.36886993693485814)	(-0.12458445157990827, 0.44370780869513105)	(0.07225134553444067, 0.657731482923618)	(0.055012548090100345, 0.7360019218632462)	(-0.14815005312950275, 0.36160028743554407)	(0.08068443307479951, 0.6206566031617193)	(-0.19238580064223113, 0.23431348750532388)	(-0.05233218579938629, 0.7484359624087046)	(-0.09542091486790272, 0.5580790959249323)	(-0.002323369269227277, 0.9886478227465012)	(-0.16498431982101697, 0.3089832876907182)	(-0.12103898110778094, 0.45688553616349625)	(0.186135657415787, 0.2501522442753678)	(0.24964874168371945, 0.12028839413791204)	(0.9331744886909148, 1.7810875471150496e-18)	(0.9999999999999999, 4.915363906464215e-299)	(0.21445238364456348, 0.18390464025251366)	(-0.28637091354000627, 0.07321856970011684)	(-0.1195125260170056, 0.4626233337097725)	(-0.11951813785585626, 0.4626021689489037)	(-0.17572048257094652, 0.27810800678485464)	(-0.33168975963312486, 0.03653977664814367)	(-0.014833451816095645, 0.9276157417082729)	(0.04980817207257675, 0.7602024672954402)	(-0.04965282625262245, 0.7609284352613381)	(0.020451542085731394, 0.9003190648677799)	(0.11208015483090401, 0.49110419331413735)	(0.0583596993587468, 0.7205677297355064)	(0.12817065577194664, 0.4305934798167008)	(-0.0858738651879376, 0.5982860751273901)	(0.04020851306744349, 0.8054216625938464)	(-0.3956840112592169, 0.011495733550255578)	(0.12108263549538156, 0.45672201013454505)	(-0.13643932197616407, 0.4011938434418707)	(-0.1835935857365959, 0.25679481543932303)	(0.10482994771011275, 0.5197333611411112)
EGF_DM_Ma		(0.03311571710661318, 0.839247359733452)	(0.07580631567768525, 0.6419972527941111)	(-0.007053922905116614, 0.9655431117973916)	(0.06326542305827462, 0.6981443512999077)	(0.08277477265208406, 0.6116035097845814)	(-0.139171247367204, 0.3917410191334709)	(-0.15053148034258826, 0.3538469047335385)	(-0.19796450790967954, 0.22076444432032094)	(0.14434036515615564, 0.37421432975694147)	(-0.09719944544981692, 0.5507308112686725)	(-0.08567656077308689, 0.5991301563553311)	(-0.01704303520699316, 0.9168685209644531)	(-0.14025942338354047, 0.38801222675733493)	(-0.17800837495999808, 0.2717988482928132)	(0.17191605757525047, 0.28880940983591863)	(0.15627013367349235, 0.3355816039029498)	(-0.08185262364664782, 0.6155903509864551)	(0.14873960858760113, 0.35967137602062726)	(-0.19949239255784476, 0.21714971461672464)	(-0.13149938208769504, 0.41861644228731565)	(-0.014705307244215359, 0.9282394331476407)	(0.07109567957304067, 0.6628783729758991)	(0.06640019397047861, 0.6839456823167827)	(0.24357607198670295, 0.12987983254060353)	(0.31643640974618137, 0.04666753351586436)	(0.9886528403149611, 6.751090693559556e-33)	(0.21002514511468004, 0.19334103083972914)	(0.2144523836445635, 0.1839046402525136)	(1.0, 0.0)	(-0.005067729415688238, 0.9752416618836067)	(0.060853635650605836, 0.7091380832878065)	(0.06434478162605343, 0.6932437409229346)	(0.25149845979209345, 0.11747537964912737)	(-0.36666011368777973, 0.019958391035509948)	(-0.31825750336621683, 0.04535074004659421)	(-0.15418101140276302, 0.3421623377856292)	(-0.21716219865135253, 0.17829294947480528)	(-0.22189293588151343, 0.16879127207528796)	(0.061451023951216405, 0.7064094632465098)	(-0.21375766868942447, 0.18536330562920417)	(0.08717644993600808, 0.5927265852066864)	(-0.23262769279841206, 0.14859399001357051)	(-0.27467070901361734, 0.08629955511947456)	(-0.21899166552836466, 0.17457418619669926)	(0.00933352876333962, 0.9544179451149502)	(-0.07459307489320717, 0.6473501506287529)	(-0.26873297922675965, 0.09359646568766099)	(-0.05572617808348503, 0.7327024459995202)
EGF_DM_Fe		(0.23091870970135, 0.15168484266872279)	(0.15723228939089232, 0.33257730827635557)	(-0.029329545429173765, 0.8574251806323538)	(-0.0535233330850588, 0.7429023350777075)	(0.17443369011557985, 0.2816982066345634)	(-0.11100628098761292, 0.49529266611693623)	(0.22874835905189017, 0.15567752392226236)	(-0.001421329609798885, 0.9930551234824903)	(-0.08521456316715006, 0.6011086359174695)	(-0.014370181152927831, 0.9298707218461427)	(0.22480309055565578, 0.16313054477133096)	(-0.13200664550190325, 0.41680794668905263)	(0.20745532646216502, 0.19897243938968515)	(0.17565887256116897, 0.27827921643880765)	(-0.10690815338204117, 0.511443471762793)	(-0.11119083926762871, 0.4945715254112054)	(0.23011122483069446, 0.1531614913520623)	(-0.10557704245955171, 0.5167455856373484)	(0.15956018302650626, 0.32537777751155406)	(0.03967215090266237, 0.8079682148679269)	(-0.008679757153495692, 0.9576077682696942)	(-0.17949510900733326, 0.2677498180702598)	(-0.015517597953082175, 0.9242866706859332)	(0.1988501845831424, 0.2186640644723914)	(-0.027919662639082042, 0.8642132905638774)	(-0.02773049641962517, 0.8651248054761961)	(-0.31323999173771705, 0.049053349753639695)	(-0.28637091354000627, 0.07321856970011684)	(-0.005067729415688238, 0.9752416618836067)	(0.9999999999999999, 4.915363906464215e-299)	(-0.12322638351433365, 0.44873065190904216)	(-0.125072160024621, 0.44191156117765107)	(-0.017689722459570022, 0.9137257622789933)	(-0.1565731872517374, 0.33463352633325705)	(0.0688086646588425, 0.6731088242140931)	(0.09918068661929115, 0.5425992100745329)	(0.13585984696773742, 0.40321566446388435)	(0.14454466597240792, 0.37353132726262184)	(-0.26395027178377806, 0.09981202358787214)	(-0.27522757271359666, 0.08563851432053879)	(-0.11457271200833291, 0.48145322457848005)	(0.07635034927079186, 0.6396027064321423)	(-0.08111253742997, 0.6187979619478845)	(0.16198914543169696, 0.3179702628579741)	(-0.13559313010590746, 0.4041482199554267)	(0.0916348426539623, 0.5738724689381587)	(-0.108424345476819, 0.5054375361664101)	(-0.2144997218573198, 0.18380554387514578)
Gcg_Cirr_Ma		(-0.040196296842823186, 0.8054796411231548)	(-0.042771906176095456, 0.7932788980418304)	(-0.4090861850487326, 0.008765978040457286)	(-0.35385438483552206, 0.025088827337518632)	(-0.03748653435321004, 0.8183650781120841)	(0.057475237459876094, 0.7246357862050179)	(0.011732683852598675, 0.9427185818231866)	(-0.023246154245449086, 0.8867809288553561)	(0.07607012179203057, 0.6408356705048863)	(0.24510774231047053, 0.12740860151028596)	(0.017228449557997256, 0.915967318123361)	(0.10284921839669002, 0.5276958615654994)	(0.01417773827497095, 0.9308076017047946)	(0.04030061346049616, 0.8049845847366244)	(0.08071559383457759, 0.6205212381522359)	(0.08013152280140612, 0.6230605401729468)	(-0.0008944152747920219, 0.9956296913311029)	(0.11932664699384425, 0.46332465975829673)	(-0.14584213755101688, 0.3692110343326771)	(-0.21032863942484353, 0.19268346078303228)	(0.07530516465121631, 0.6442062197852172)	(-0.14107260510002564, 0.3852393454616325)	(-0.009200582331063346, 0.9550665501250091)	(0.19048292218127996, 0.23906163281542625)	(0.14960754891278907, 0.35684295832682333)	(0.057128323071998645, 0.7262334556813717)	(-0.08358746777038843, 0.6080990131788522)	(-0.1195125260170056, 0.4626233337097725)	(0.06085363565060584, 0.7091380832878064)	(-0.12322638351433365, 0.44873065190904216)	(1.0, 0.0)	(0.9999530461321492, 3.8935257485645325e-78)	(0.04384976545151873, 0.7881872467099905)	(-0.029297150133234372, 0.857581041418268)	(-0.24970665511165782, 0.12019955997673716)	(-0.2780098718470581, 0.08239436184889565)	(0.06116601444629022, 0.7077108181947117)	(0.03604663684632481, 0.8252315057028345)	(0.06398272099619282, 0.6948862435020132)	(-0.0023966173987278643, 0.988289950528493)	(-0.1116329340879079, 0.49284628349301873)	(-0.010989527377606416, 0.9463413939729839)	(0.36766225876434777, 0.019597031315940976)	(0.07856673379904891, 0.6298847750061112)	(0.014321265921783692, 0.930108849664392)	(0.04876789749267152, 0.7650677555117593)	(-0.09561136399670056, 0.5572900417961864)	(0.05969170327846517, 0.7144555491473579)
Gcg_Ctrl_Ma		(-0.03916141987789003, 0.8103948921023482)	(-0.04126646384284283, 0.8004045270070428)	(-0.40693607446018715, 0.00916226523551805)	(-0.3512333355967787, 0.026263672178915523)	(-0.03593608162391531, 0.8257592472920021)	(0.05771330865570346, 0.7235400451445959)	(0.012484161798848321, 0.9390563599393085)	(-0.02353017373424834, 0.8854067419793152)	(0.07663755064857435, 0.6383400489580537)	(0.24511925160741818, 0.1273901660235337)	(0.018217822552819937, 0.9111602692770976)	(0.103184161654756, 0.5263452134605727)	(0.015117371158586192, 0.9262340326979134)	(0.041194985551617644, 0.8007432530911095)	(0.08086025544703232, 0.6198929773510689)	(0.07990042237548646, 0.6240664616705243)	(0.0003295368900602275, 0.9983898039957062)	(0.11834447822744887, 0.4670398307116498)	(-0.14664725770097672, 0.3665452246598717)	(-0.20921170215511203, 0.19511128641386058)	(0.07455749170159737, 0.6475074122820292)	(-0.13774480012729917, 0.39666042446856065)	(-0.009060182501914073, 0.9557515489831665)	(0.1902100043166156, 0.23974793254143756)	(0.15036687847847693, 0.3543795427701055)	(0.06061632662743051, 0.7102230087938799)	(-0.08359139270959519, 0.6080821089556492)	(-0.11951813785585626, 0.4626021689489037)	(0.06434478162605343, 0.6932437409229346)	(-0.125072160024621, 0.44191156117765107)	(0.9999530461321493, 3.893525748389578e-78)	(1.0, 0.0)	(0.04549509411766238, 0.7804317429836087)	(-0.030566250486916142, 0.8514791675699181)	(-0.25093880853015865, 0.11832120544643702)	(-0.2785862006409449, 0.08173448043042414)	(0.058629978126784575, 0.7193260975133511)	(0.03360437491551229, 0.8369070409351179)	(0.06492531018073285, 0.6906130384971423)	(-0.002114761706883954, 0.9896670394069763)	(-0.11304715585548467, 0.4873482501736912)	(-0.011271839387335404, 0.9449650222904902)	(0.36659935553825346, 0.019980477855765053)	(0.0773963281997235, 0.6350089930437208)	(0.014697595792637116, 0.9282769668467298)	(0.04815997335427287, 0.7679151107245054)	(-0.09693016079588058, 0.5518404615256778)	(0.05753234295094253, 0.7243729043157601)
Gcg_Cirr_Fe		(0.2618403854092605, 0.1026524017927144)	(0.2955600343068338, 0.06408050987152124)	(-0.23797857296173414, 0.13921510559843903)	(-0.20542631474435316, 0.20349930036334668)	(0.29186899492539986, 0.06763585944732244)	(0.08679310955131596, 0.5943603372343975)	(-0.0052088225162735405, 0.9745525744040427)	(0.012211335998175943, 0.9403857989193778)	(-0.10974868428771471, 0.5002208988189378)	(0.0442657830313259, 0.7862243486045459)	(0.03304162847344024, 0.8396023105712116)	(0.06794672550779847, 0.6769797568619441)	(0.006571844348413223, 0.9678966963245088)	(0.021134700809253105, 0.897006871096171)	(-0.08474576355250833, 0.6031191339719519)	(-0.10844449815236759, 0.5053579482665078)	(0.022122932060916152, 0.8922186398897158)	(-0.1385977969779493, 0.39371439730144697)	(-0.07549650293209607, 0.6433624840743077)	(0.06431321002722748, 0.6933869118166146)	(0.4015115951553844, 0.010230859001404346)	(-0.0016435011922020632, 0.991969585290816)	(-0.09223187136733317, 0.5713685547227398)	(-0.13734149668722617, 0.39805776250119784)	(-0.276809094681305, 0.08378253090865594)	(0.2298104210310562, 0.15371424568455308)	(-0.14276609221828823, 0.37950214467096566)	(-0.17572048257094655, 0.27810800678485453)	(0.25149845979209345, 0.11747537964912737)	(-0.017689722459570022, 0.9137257622789933)	(0.043849765451518724, 0.7881872467099905)	(0.04549509411766238, 0.7804317429836087)	(0.9999999999999999, 4.915363906464215e-299)	(-0.061499460187013834, 0.706188384893033)	(0.07687614610692674, 0.6372918483520682)	(-0.13624630778291105, 0.40186663094858377)	(-0.2633041354874189, 0.100675400102617)	(-0.23256591375856414, 0.14870491252251208)	(0.008079291280389521, 0.9605380822829859)	(0.06705199840846121, 0.6810066198146663)	(0.2919464820796357, 0.06755965348177177)	(0.05799483760147178, 0.7222449881800963)	(-0.08034372971022087, 0.6221374515548119)	(-0.19031743805699897, 0.23947761266371886)	(0.20761538306326421, 0.19861837348736147)	(0.45867556526434367, 0.0029134477585289406)	(0.11301450538796068, 0.48747482499609707)	(0.18967960181100021, 0.24108553276718744)
Gcg_Ctrl_Fe		(0.0949964007634766, 0.5598397843665724)	(0.08530427905669379, 0.6007242109990706)	(0.01942773431856591, 0.9052859491592214)	(-0.008241928660140058, 0.9597443487552567)	(0.06330552862789053, 0.6979620422948092)	(0.06189712434281449, 0.7043742206385779)	(-0.08550378537279842, 0.5998697259814201)	(0.06997093969778928, 0.6679022461774409)	(-0.16965800696803454, 0.29528531575478295)	(0.2307009471493326, 0.15208203649610108)	(-0.11376832664378907, 0.48455686343410986)	(0.21361076811432902, 0.18567279592779784)	(-0.09881701292262329, 0.5440875198056008)	(-0.11995679997103466, 0.46094938250681683)	(-0.14484928226134608, 0.372514334472691)	(-0.0992438208061066, 0.542341036294774)	(-0.11843385151140434, 0.46670111108499657)	(-0.06890237699840983, 0.6726884644321041)	(0.15344163838900454, 0.34451021092969625)	(-0.12036993581641484, 0.4593956755236983)	(0.04042063757329687, 0.8044150779891346)	(-0.01183376412051317, 0.9422259120668142)	(-0.003144949360729434, 0.9846339276625798)	(0.12612148801810877, 0.4380604287463814)	(0.11410448585140734, 0.4832585630263968)	(-0.40039752610968815, 0.010463026320766036)	(-0.2268290956767231, 0.159271604102152)	(-0.33168975963312486, 0.03653977664814367)	(-0.36666011368777973, 0.019958391035509948)	(-0.1565731872517374, 0.33463352633325705)	(-0.02929715013323437, 0.8575810414182681)	(-0.030566250486916142, 0.8514791675699181)	(-0.06149946018701383, 0.706188384893033)	(1.0, 0.0)	(0.07185769551805657, 0.659482914481901)	(-0.0434619373283608, 0.7900183022094529)	(0.12566416643403022, 0.4397365594427226)	(0.1025424626429343, 0.5289343306741778)	(0.04481398682681804, 0.7836397478335698)	(0.07288194249171194, 0.6549295830303543)	(0.018221095867495457, 0.9111443703662955)	(0.3047807014949626, 0.05584390924775623)	(-0.027048603704030103, 0.8684119901449483)	(0.08551303358513684, 0.5998301287215905)	(-0.0676119826438698, 0.6784852906596692)	(-0.12254764402197629, 0.4512525455559795)	(0.1990519181528922, 0.21818758706781288)	(0.29994847622971865, 0.06004790648708512)
Gcg_DM_Ma		(0.056199799330856, 0.7305152638341531)	(0.08066542522924748, 0.6207391809270534)	(0.18243728590000513, 0.25985482186428654)	(0.10970449469456665, 0.5003945205552867)	(-4.701909629714469e-05, 0.9997702533112599)	(0.080608303476377, 0.6209873685222707)	(0.07914614199902646, 0.6273543290382588)	(-0.11185598890332422, 0.49197700537112143)	(-0.11808367037287057, 0.468029025309472)	(-0.19531632542406463, 0.22712727359115095)	(0.03171628519736024, 0.8459571170661674)	(0.004337010414160329, 0.9788107081818835)	(0.08255115595051099, 0.6125692914385684)	(0.13382169821591755, 0.4103732639501787)	(0.15846790452634035, 0.3287436854481538)	(0.14396397429122917, 0.37547458990156546)	(0.020894206579931927, 0.8981726781327155)	(0.1947060777664762, 0.22861113669580543)	(0.31839093495324844, 0.045255452666620156)	(0.7211714658602175, 1.526496098528212e-07)	(0.1222133604776784, 0.4524974176586162)	(0.037463034899962507, 0.8184770339461958)	(0.10999530785187006, 0.49925247384999694)	(-0.09800425757317578, 0.5474206916414588)	(-0.24111709643133894, 0.13392162768079427)	(-0.28568902372153593, 0.07393545414922177)	(-0.04154369209212999, 0.7990911207069703)	(-0.014833451816095643, 0.9276157417082729)	(-0.31825750336621683, 0.04535074004659421)	(0.06880866465884251, 0.6731088242140931)	(-0.24970665511165785, 0.12019955997673698)	(-0.25093880853015865, 0.11832120544643702)	(0.07687614610692674, 0.6372918483520682)	(0.07185769551805657, 0.659482914481901)	(0.9999999999999999, 4.915363906464215e-299)	(0.7735078828828829, 4.87017283717418e-09)	(0.04690517226384852, 0.7738017437419707)	(0.09339918249645106, 0.5664873686836428)	(-0.47125967808956065, 0.0021449461194074622)	(-0.08282055789133373, 0.611405847051673)	(-0.07427231225640174, 0.6487683218893462)	(0.14549298083602338, 0.3703707048320709)	(-0.09717854917659445, 0.55081688150469)	(0.2993287099275199, 0.06060484865353329)	(0.3694142205634771, 0.01897847172700498)	(0.09966216216216214, 0.5406318056534509)	(0.39813250750750745, 0.010948941670296197)	(0.11713585088187065, 0.4716332858789408)
Gcg_DM_Fe		(0.14763635465457056, 0.36328607354318043)	(0.16330863671630488, 0.3139910910271928)	(0.38340114889528204, 0.014602819504137183)	(0.31927303799307144, 0.044629584538864175)	(0.09464944084615225, 0.5612807312348502)	(0.15392280249342044, 0.342981159330493)	(-0.047947455318912285, 0.7689112005091845)	(-0.04991803297455556, 0.7596891834950532)	(-0.2680602652418347, 0.09445224145217691)	(-0.28213403231855616, 0.07776249705692784)	(-0.03830423761224219, 0.8144716145091397)	(-0.14128282838302722, 0.38452439761818236)	(-0.04350478770103678, 0.7898159375710513)	(-0.040803879210397305, 0.8025972891518076)	(0.22305671869347432, 0.16651079061913907)	(0.20918444405330267, 0.19517080376217985)	(-0.04710608285250418, 0.7728583649090455)	(0.2579937813824329, 0.10798906494248697)	(0.39926777129770474, 0.01070304073787157)	(0.6433566610706666, 7.548049824167239e-06)	(-0.06148214371188891, 0.7062674200494826)	(0.02431811037365987, 0.8815961691990698)	(0.026654153097210833, 0.8703145101798339)	(-0.0873444748855328, 0.5920111060118147)	(0.026414777425811397, 0.8714694225550662)	(-0.1107350995044582, 0.49635325439792666)	(0.028499256349891224, 0.8614215493247817)	(0.04980817207257675, 0.7602024672954402)	(-0.15418101140276302, 0.3421623377856292)	(0.09918068661929115, 0.5425992100745329)	(-0.27800987184705817, 0.0823943618488956)	(-0.27858620064094497, 0.08173448043042415)	(-0.13624630778291105, 0.40186663094858377)	(-0.04346193732836081, 0.7900183022094529)	(0.7735078828828829, 4.87017283717418e-09)	(0.9999999999999999, 4.915363906464215e-299)	(0.10866208243889558, 0.5044990577474694)	(0.14512579211847954, 0.3715926054190526)	(-0.2552832695660041, 0.11187433315334042)	(-0.03321278186566815, 0.8387823802000374)	(-0.07910799377499174, 0.6275208046426393)	(0.04769953808628582, 0.7700736720923219)	(-0.12759966022318056, 0.43266696857459697)	(0.3381531834391352, 0.03282909023888273)	(0.25638379577099263, 0.11028426538681792)	(-0.05006569069069068, 0.7589994683250176)	(0.36800863363363356, 0.019473415608587768)	(0.14410575798423475, 0.3749995639853869)
Glucose_Cirrhosis_Ma		(0.049591978917288046, 0.7612128444511571)	(-0.00782983398938821, 0.9617556033768546)	(0.05604898574844682, 0.7312114934315039)	(-0.0018864395507289355, 0.9907825962993271)	(0.011256064685626711, 0.9450419254616687)	(-0.0379902246057998, 0.8159662608925513)	(-0.08721818417249769, 0.5925488381169466)	(0.011803638863793717, 0.9423727417070094)	(-0.0029169612607143334, 0.9857477484495768)	(-0.05389109896319327, 0.741196390068819)	(-0.07904417700238993, 0.6277993362975013)	(-0.04306375316140144, 0.7918994102188515)	(-0.08428533369908255, 0.6050965586822178)	(-0.10328289772956073, 0.5259473871509992)	(0.017114123526984427, 0.9165229853872392)	(0.023469110185360114, 0.8857021612775872)	(-0.07518271467041077, 0.6447464129870097)	(0.047284890980624335, 0.772019039365788)	(0.430156912495551, 0.005598171677608031)	(-0.10107193202962873, 0.5348909699984272)	(0.22546092372748808, 0.16187022152168254)	(-0.18894021248799953, 0.2429585703999104)	(0.08728565141901938, 0.5922615431751912)	(0.1801976186780776, 0.2658504923160457)	(0.23614707431659318, 0.1423747161989995)	(-0.20900762776689397, 0.19555718778352682)	(-0.0999352838809458, 0.5395173000998514)	(-0.049652826252622455, 0.760928435261338)	(-0.2171621986513525, 0.17829294947480528)	(0.13585984696773742, 0.40321566446388435)	(0.061166014446290225, 0.7077108181947117)	(0.05862997812678457, 0.7193260975133511)	(-0.2633041354874189, 0.100675400102617)	(0.12566416643403022, 0.4397365594427226)	(0.04690517226384852, 0.7738017437419707)	(0.10866208243889557, 0.5044990577474695)	(1.0, 0.0)	(0.9775530104508179, 2.6120809429605746e-27)	(-0.3960206355802576, 0.011419207826420304)	(-0.5092697721705776, 0.0007904366877009237)	(-0.27688706531857704, 0.08369184413209824)	(-0.012085593713803376, 0.9409985760115849)	(-0.2515284212539347, 0.11743022635659907)	(0.09244809799686589, 0.5704629414476365)	(0.011942273010588037, 0.941697058492041)	(0.011232801774609015, 0.9451553352623526)	(0.18174579272976174, 0.2616963040009342)	(0.18801770327922857, 0.2453092255571139)
Glucose_Control_Ma		(0.027357299005823683, 0.8669235958399302)	(-0.030081649428250496, 0.8538081572070677)	(0.06834741631195217, 0.675179244987089)	(0.007967207117870335, 0.9610851183942206)	(-0.01082811890506184, 0.9471283871486946)	(-0.0697324679159388, 0.6689692745071399)	(-0.04819621471271928, 0.7677452811178467)	(-0.011940786328802949, 0.9417043041558877)	(-0.013121384927514594, 0.9359519089379865)	(-0.08499722022069806, 0.6020403735971203)	(-0.04485493882160388, 0.7834467642124481)	(-0.06022880056218989, 0.7119959058587629)	(-0.04572156234529093, 0.7793658726302305)	(-0.07230842711648401, 0.6574776643686704)	(0.026883499932409828, 0.8692082327418612)	(0.031170667866208646, 0.84857608529823)	(-0.04433874945229212, 0.7858802047573118)	(0.06186151409239677, 0.7045366108045149)	(0.35070747639098276, 0.026504791096166817)	(-0.1015977986554891, 0.532757131555466)	(0.2635339754208987, 0.10036763259106306)	(-0.12155686431209115, 0.4549476208247082)	(0.04919422648700989, 0.7630727578901428)	(0.08943013965797345, 0.5831618578220505)	(0.23855242386344164, 0.13823586935338641)	(-0.20506339450906344, 0.204316525348094)	(-0.04680189195365958, 0.7742868229898799)	(0.020451542085731397, 0.9003190648677799)	(-0.2218929358815134, 0.16879127207528805)	(0.14454466597240792, 0.37353132726262184)	(0.03604663684632481, 0.8252315057028345)	(0.03360437491551229, 0.8369070409351179)	(-0.2325659137585641, 0.1487049125225122)	(0.1025424626429343, 0.5289343306741778)	(0.09339918249645106, 0.5664873686836428)	(0.14512579211847954, 0.3715926054190526)	(0.977553010450818, 2.6120809429603324e-27)	(1.0, 0.0)	(-0.42290876970753283, 0.006552509227608318)	(-0.5284571989517288, 0.00045629603089630474)	(-0.25219768409349036, 0.11642502108119084)	(0.0022093739333446496, 0.9892047800581156)	(-0.25227984948298265, 0.11630206060354698)	(0.08902888670034827, 0.5848597239530566)	(0.00907083127090052, 0.9556995934368997)	(0.011322536711088887, 0.9447178713524558)	(0.20230225343547198, 0.21060916218531356)	(0.14353594342799453, 0.37691080861818427)
Glucose_Cirrhosis_Fe		(-0.1741168260089326, 0.28258687923474307)	(-0.15779114471169972, 0.3308399830361367)	(-0.15083856317226255, 0.35285450900210524)	(-0.09231452710110234, 0.5710222935328896)	(-0.1595765900332902, 0.32532738316805676)	(-0.018932832117453544, 0.9076881971195099)	(-0.0432925035559992, 0.7908186010617964)	(0.04043053035665423, 0.8043681418041737)	(0.015137269917865886, 0.9261372022582908)	(-0.06307373153894062, 0.6990159595687158)	(0.013846399608286921, 0.9324208902623755)	(-0.13951505514556783, 0.39056066313050963)	(-0.0348990211669189, 0.8307133635241946)	(-0.060153203285914045, 0.7123419312461075)	(-0.1479376279009607, 0.36229682418583264)	(-0.1572442329645847, 0.33254012000554634)	(0.020770579642244855, 0.8987720477644994)	(-0.17901189869850662, 0.26906142296297414)	(-0.2656206250085843, 0.09760633830651148)	(-0.35342202089331837, 0.025279563955792377)	(-0.4053267701074487, 0.00946882659019825)	(-0.13931307430205975, 0.39125384935327356)	(-0.20298709469693058, 0.20903600823681825)	(-0.2129999532361425, 0.18696359392884276)	(0.11642679872279896, 0.47433916225227024)	(0.04697970161239809, 0.7734517525146788)	(0.17903964680234064, 0.2689859903591925)	(0.11208015483090401, 0.49110419331413735)	(0.061451023951216405, 0.7064094632465098)	(-0.263950271783778, 0.09981202358787214)	(0.06398272099619282, 0.6948862435020132)	(0.06492531018073285, 0.6906130384971423)	(0.008079291280389521, 0.9605380822829859)	(0.04481398682681804, 0.7836397478335698)	(-0.47125967808956065, 0.0021449461194074622)	(-0.2552832695660041, 0.11187433315334042)	(-0.3960206355802576, 0.011419207826420304)	(-0.42290876970753283, 0.006552509227608318)	(1.0, 0.0)	(0.8379802043010407, 1.5336722927470927e-11)	(0.17390283559272826, 0.2831880645039197)	(0.038107322254985844, 0.8154088213418271)	(0.2935676520199897, 0.065980780130348)	(-0.29220506208583796, 0.06730583941179574)	(-0.11397163711899991, 0.4837714292315457)	(-0.04160797955030898, 0.7987866279594941)	(-0.09603647650155968, 0.5555306320161811)	(0.04001881560571648, 0.8063220874790809)
Glucose_Control_Fe		(-0.18662525678532796, 0.24888624843688475)	(-0.1447366401481266, 0.37289020968374653)	(-0.1815189473613441, 0.26230228598845584)	(-0.16135612153557, 0.3198904709967597)	(-0.17031499539389944, 0.2933915736750757)	(0.034768729927509075, 0.831336235698646)	(0.06186008168121522, 0.7045431431686523)	(0.10745696764384184, 0.5092653884861712)	(-0.039783682502649284, 0.8074385208559682)	(-0.06215278476453789, 0.7032087359913406)	(0.07928966459078289, 0.6267281718275458)	(-0.13120714343851708, 0.419660340833513)	(0.06878732850928633, 0.6732045441996658)	(0.08889621140237129, 0.5854216125133556)	(-0.2247756720894656, 0.16318322873033542)	(-0.2385765588931963, 0.13819479655049693)	(0.08329812420928236, 0.6093457330332142)	(-0.23353584636515626, 0.1469704174020197)	(-0.12970538468888254, 0.425047850527993)	(-0.07240864018741326, 0.6570321493587516)	(-0.31378643684071755, 0.04863866180256479)	(-0.08516640309679824, 0.6013150416751756)	(-0.17843562214457281, 0.2706311686624529)	(-0.3471556427966156, 0.02818189673802617)	(-0.12230014343698369, 0.45217405901066055)	(-0.2131987320109798, 0.18654283051119158)	(0.11171776779805162, 0.49251558070782087)	(0.058359699358746804, 0.7205677297355064)	(-0.2137576686894245, 0.18536330562920406)	(-0.2752275727135966, 0.08563851432053887)	(-0.0023966173987278643, 0.988289950528493)	(-0.002114761706883954, 0.9896670394069763)	(0.06705199840846121, 0.6810066198146663)	(0.07288194249171194, 0.6549295830303543)	(-0.08282055789133373, 0.611405847051673)	(-0.03321278186566815, 0.8387823802000374)	(-0.5092697721705776, 0.0007904366877009237)	(-0.5284571989517288, 0.00045629603089630474)	(0.8379802043010408, 1.5336722927470814e-11)	(1.0, 0.0)	(0.13344303313789924, 0.4117109999680174)	(0.06082257304700303, 0.709280062638235)	(0.3913800433703305, 0.012513306479299319)	(-0.11012410731556195, 0.4987470929753055)	(0.06123410009043982, 0.7073998640986203)	(0.04758776241855988, 0.7705979450502585)	(0.023394576193921837, 0.8860627698833349)	(0.02069809049719117, 0.8991235163260516)
Glucose_DM_Ma		(-0.025546904276206102, 0.8756588268123183)	(-0.006784802803330023, 0.9668569648596003)	(0.11296732066407397, 0.4876577743086643)	(0.16799428672733904, 0.3001159874704587)	(0.01768914311649561, 0.9137285771873926)	(0.10438372334518473, 0.52152196929048)	(-0.16758207224297245, 0.30132063897092215)	(-0.064283872684369, 0.6935199602258603)	(-0.004135727498746064, 0.9797939075247719)	(0.04150399213471985, 0.7992791712426253)	(-0.14831246212779964, 0.3610682965138936)	(-0.05646007634024908, 0.7293141987514)	(-0.19088093007247117, 0.23806315892543453)	(-0.18764388253093786, 0.2462661071424001)	(0.18288559405951693, 0.2586655659664157)	(0.1641531611324729, 0.3114608478613237)	(-0.200301901739266, 0.21525119946807283)	(0.1874766896788165, 0.24669488789646762)	(-0.2766297249641897, 0.08399144370466838)	(0.011176333076235048, 0.9454306321491075)	(0.041559053665832006, 0.7990183590913625)	(0.09455587402981673, 0.5616696148834822)	(-0.016809091908238788, 0.9180057440069904)	(-0.21745055338597755, 0.1777030845347681)	(-0.2247932206830516, 0.16314950808874187)	(0.07301706196518422, 0.6543298181163388)	(0.12838985919823814, 0.4297989467267668)	(0.12817065577194664, 0.4305934798167008)	(0.08717644993600807, 0.5927265852066864)	(-0.11457271200833291, 0.48145322457848005)	(-0.11163293408790792, 0.49284628349301884)	(-0.11304715585548465, 0.48734825017369143)	(0.2919464820796357, 0.06755965348177177)	(0.018221095867495457, 0.9111443703662955)	(-0.07427231225640174, 0.6487683218893462)	(-0.07910799377499174, 0.6275208046426393)	(-0.276887065318577, 0.08369184413209838)	(-0.25219768409349036, 0.11642502108119084)	(0.17390283559272826, 0.2831880645039197)	(0.13344303313789924, 0.4117109999680174)	(1.0, 0.0)	(0.15816422397594893, 0.32968332671083533)	(0.1366433370853139, 0.40048341638177354)	(-0.2646437130074453, 0.09889175495189528)	(0.03358068817477006, 0.8370204515792438)	(0.2940376053488269, 0.06552858661264513)	(0.03305164843774136, 0.8395543041448685)	(0.17112506052850227, 0.2910673871082189)
Glucose_DM_Fe		(0.12467077824827515, 0.4433895732846562)	(0.08650623574245778, 0.5955842509711806)	(-0.032593076650887315, 0.841751941417435)	(0.0019315103072969437, 0.9905623841133763)	(0.12598809911163628, 0.4385489481354298)	(-0.09911039135841851, 0.5428867366988761)	(0.11256633312006943, 0.48921395765073317)	(0.18714483258369488, 0.24754745103291276)	(0.12637467322872917, 0.43713399786669294)	(0.3830413786582988, 0.014703600718888347)	(0.04788373777268961, 0.7692099214161907)	(0.43498314453615455, 0.0050316494210693175)	(0.08748122330258641, 0.5914290887451147)	(0.10303030405366716, 0.5269654288039416)	(0.08322374747649307, 0.6096663827367654)	(0.10350011848163646, 0.5250726833519759)	(0.05005193266310289, 0.7590637248634213)	(0.14993430614965828, 0.35578162665986446)	(-0.15334398166520874, 0.34482105500851523)	(-0.00028175629603953905, 0.9986232711564055)	(0.2417469020019245, 0.13287763857955026)	(0.02884118562061971, 0.8597753482714546)	(-0.026716126524547124, 0.8700155510338657)	(0.10116055346586209, 0.5345310761667796)	(0.007289319917546652, 0.9643939694522381)	(-0.25537128575049267, 0.11174653018390392)	(0.015368951837726482, 0.9250098798674287)	(-0.0858738651879376, 0.5982860751273901)	(-0.23262769279841203, 0.14859399001357051)	(0.07635034927079187, 0.6396027064321422)	(-0.010989527377606416, 0.9463413939729839)	(-0.011271839387335404, 0.9449650222904902)	(0.05799483760147178, 0.7222449881800963)	(0.3047807014949626, 0.05584390924775623)	(0.14549298083602338, 0.3703707048320709)	(0.04769953808628582, 0.7700736720923219)	(-0.012085593713803376, 0.9409985760115849)	(0.0022093739333446496, 0.9892047800581156)	(0.03810732225498585, 0.815408821341827)	(0.06082257304700303, 0.709280062638235)	(0.15816422397594893, 0.32968332671083533)	(1.0, 0.0)	(-0.15571421878233607, 0.3373250473933951)	(-0.030626144991276957, 0.8511914008637799)	(-0.12276911732706144, 0.4504288044408713)	(0.10004696423412902, 0.5390618935405317)	(0.22140848584146056, 0.16974717246629353)	(-0.10469656862554245, 0.5202676681569507)
HGF_Cirr_Ma		(-0.3058885994533067, 0.054914018327635615)	(-0.2937116246337323, 0.0658419868845181)	(-0.10475517078200686, 0.5200328786650251)	(-0.09054118134954012, 0.5784721355507151)	(-0.28061378312800783, 0.07944560651193547)	(0.02570628591565392, 0.8748892042702273)	(0.20118291989563655, 0.21319805638273123)	(0.05607478681108638, 0.7310923679629141)	(-0.005216411242595537, 0.9745155121806154)	(-0.028562063351569467, 0.8611191246760777)	(0.20852223501910475, 0.1966206478537116)	(-0.25464798156328455, 0.11280008068971062)	(0.20101423821412104, 0.21359010160082703)	(0.2336277406654713, 0.1468068595790908)	(-0.08260930904327285, 0.6123180708908456)	(-0.09170346868670821, 0.573584400479233)	(0.1873916603571635, 0.246913145531962)	(-0.06491986935735973, 0.6906376773512688)	(-0.10909688738346947, 0.5027849282729704)	(0.029395192751956907, 0.8571093535103665)	(-0.09663787010148134, 0.5530461053627767)	(0.09558478158759981, 0.5574001446621071)	(0.013052257139717279, 0.9362886442805991)	(-0.15622064142626804, 0.33573659376092435)	(-0.007383028850101329, 0.9639365282918414)	(-0.28286894298167375, 0.07695891511711875)	(0.05036050732488421, 0.7576229188093309)	(0.04020851306744349, 0.8054216625938464)	(-0.27467070901361734, 0.08629955511947456)	(-0.08111253742997, 0.6187979619478845)	(0.3676622587643477, 0.019597031315941003)	(0.36659935553825346, 0.019980477855765053)	(-0.08034372971022087, 0.6221374515548119)	(-0.0270486037040301, 0.8684119901449483)	(-0.09717854917659446, 0.55081688150469)	(-0.12759966022318056, 0.43266696857459697)	(-0.2515284212539347, 0.11743022635659907)	(-0.25227984948298265, 0.11630206060354698)	(0.2935676520199897, 0.065980780130348)	(0.3913800433703305, 0.012513306479299319)	(0.1366433370853139, 0.40048341638177354)	(-0.15571421878233604, 0.3373250473933951)	(1.0, 0.0)	(-0.1673085955847816, 0.30212154743608255)	(-0.06945944745594118, 0.6701916771765479)	(0.1333270916239267, 0.4121210905012298)	(0.19243230583326604, 0.2341982544336396)	(0.095242606493701, 0.5588183217892904)
HGF_Ctrl_Ma		(0.2729902570159557, 0.08831837848306112)	(0.2931933654308175, 0.06634268474260492)	(0.16059944012279756, 0.32219531046398664)	(0.09657097906688722, 0.5533221924241967)	(0.24340246670650664, 0.1301621686096355)	(-0.06162917264393952, 0.705596453309064)	(0.0294310991074578, 0.8569366184956815)	(0.0022165811439201514, 0.989169566985981)	(0.021993517671483883, 0.8928454745363565)	(-0.26924567792039616, 0.09294826741667649)	(0.010640330800252356, 0.9480440640429951)	(-0.32530230206371064, 0.04053696817054104)	(0.02704606428669323, 0.8684242359732283)	(-0.005919383736949404, 0.971082537123938)	(0.06372986490717525, 0.6960341517408986)	(0.09292492882290411, 0.5684681739063397)	(0.017420832746771486, 0.915032352975852)	(0.14569335898532104, 0.3697049142755938)	(0.16620485770559557, 0.3053677771516536)	(0.21191773944022607, 0.1892661663204073)	(0.09701352751684181, 0.5514968168601599)	(0.050211366838891505, 0.7583191894423638)	(-0.04187990420369717, 0.7974990025004043)	(0.16937606386216428, 0.2961004094214217)	(-0.09198219382674014, 0.5724150851061315)	(-0.17857721279659033, 0.27024492634348773)	(-0.34268788411590223, 0.03041516638449718)	(-0.3956840112592169, 0.011495733550255578)	(-0.21899166552836466, 0.17457418619669926)	(0.16198914543169693, 0.31797026285797425)	(0.0785667337990489, 0.6298847750061112)	(0.0773963281997235, 0.6350089930437208)	(-0.19031743805699894, 0.23947761266371886)	(0.08551303358513683, 0.5998301287215906)	(0.2993287099275199, 0.06060484865353329)	(0.3381531834391352, 0.03282909023888273)	(0.09244809799686587, 0.5704629414476365)	(0.08902888670034827, 0.5848597239530566)	(-0.29220506208583796, 0.06730583941179574)	(-0.11012410731556194, 0.4987470929753055)	(-0.2646437130074453, 0.09889175495189528)	(-0.030626144991276957, 0.8511914008637799)	(-0.1673085955847816, 0.30212154743608255)	(1.0, 0.0)	(0.13271967444928315, 0.4142733497889137)	(0.0868503941916424, 0.5941160712364633)	(0.13121451446791377, 0.41963399291658354)	(-0.06036105959423103, 0.7113906640724394)
HGF_Cirr_Fe		(-0.03501436217722297, 0.8301620477974788)	(0.027887838578724834, 0.8643666256373304)	(0.3133252148236741, 0.048988488611010295)	(0.30140031037733495, 0.05875918233960528)	(-0.04139234532597575, 0.7998080790878392)	(0.043873412452786004, 0.7880756381897318)	(-0.04078472407217741, 0.8026881214044822)	(-0.24888227849571692, 0.12146873362207948)	(0.13194251515707955, 0.41703633963404707)	(-0.3198312231146312, 0.044237175242058814)	(-0.013416225910991427, 0.9345158034589085)	(-0.21872401359906687, 0.17511474358238105)	(-0.010046948533967223, 0.9509378932692419)	(0.025740994392572943, 0.8747216189089247)	(0.06602178812922616, 0.6856540729203753)	(0.006247358128124455, 0.9694810422608209)	(-0.011627944549268028, 0.9432291080733325)	(0.019614327273786238, 0.9043804444821643)	(0.22994928625093916, 0.15345888761517035)	(0.47617259498589454, 0.0018972588903141054)	(0.00953096398956188, 0.953454772579599)	(-0.07889916952398997, 0.6284324182408969)	(-0.13594968147949818, 0.40290184363188875)	(0.14924603203603057, 0.35801942008520016)	(-0.04894681691560177, 0.7642303227803188)	(0.007394532463486083, 0.9638803740618853)	(0.1602325960932229, 0.32331644544293503)	(0.12108263549538156, 0.45672201013454505)	(0.009333528763339618, 0.9544179451149502)	(-0.13559313010590746, 0.4041482199554267)	(0.014321265921783694, 0.930108849664392)	(0.014697595792637116, 0.9282769668467298)	(0.20761538306326424, 0.19861837348736147)	(-0.0676119826438698, 0.6784852906596692)	(0.3694142205634771, 0.01897847172700498)	(0.25638379577099263, 0.11028426538681792)	(0.011942273010588037, 0.941697058492041)	(0.00907083127090052, 0.9556995934368997)	(-0.11397163711899991, 0.4837714292315457)	(0.06123410009043982, 0.7073998640986203)	(0.03358068817477006, 0.8370204515792438)	(-0.12276911732706144, 0.4504288044408713)	(-0.06945944745594118, 0.6701916771765479)	(0.13271967444928312, 0.4142733497889137)	(1.0, 0.0)	(0.1748498057940219, 0.2805339417115946)	(0.09294029945561431, 0.56840392590611)	(0.5617394040904528, 0.00016219763936990854)
HGF_Ctrl_Fe		(-0.17137876778344854, 0.2903419175191498)	(-0.1834161303373724, 0.2572628629190735)	(-0.090888653027186, 0.5770089544319937)	(-0.05805392358729643, 0.7219732844793769)	(-0.16108742391401767, 0.32070773156616406)	(-0.24201313764098475, 0.13243813975351298)	(0.17776214109917676, 0.2724733147704258)	(-0.028706404231826566, 0.8604241769472921)	(0.026444354184537052, 0.8713267096973583)	(-0.08794643114447408, 0.5894510023114149)	(0.2204140650807647, 0.17172152226691637)	(-0.191158448145871, 0.23736862998682803)	(0.19954946850572639, 0.21701547870339283)	(0.21467817692742983, 0.1834323127219922)	(-0.25826137757817674, 0.10761112276965704)	(-0.27736307767067536, 0.08313985290101918)	(0.22550684218701303, 0.16178251185869522)	(-0.272663739427142, 0.0887148481324313)	(-0.17264364717058053, 0.2867424674185293)	(0.09123762395107789, 0.5755411473760537)	(0.31951941556529745, 0.04445603282369266)	(-0.19656356782724688, 0.2241150466336104)	(-0.029422806323857735, 0.8569765120776013)	(-0.026672936416657328, 0.8702238977683042)	(-0.41647925759806903, 0.00751343606305609)	(-0.09741110581408335, 0.5498593558082363)	(-0.03974771905515509, 0.8076093118387733)	(-0.1364393219761641, 0.40119384344187037)	(-0.07459307489320717, 0.6473501506287529)	(0.0916348426539623, 0.5738724689381587)	(0.04876789749267151, 0.7650677555117593)	(0.04815997335427288, 0.7679151107245054)	(0.45867556526434367, 0.0029134477585289406)	(-0.12254764402197628, 0.4512525455559796)	(0.09966216216216214, 0.5406318056534509)	(-0.05006569069069068, 0.7589994683250176)	(0.011232801774609015, 0.9451553352623526)	(0.011322536711088885, 0.9447178713524558)	(-0.04160797955030898, 0.7987866279594941)	(0.04758776241855988, 0.7705979450502585)	(0.2940376053488269, 0.06552858661264513)	(0.10004696423412902, 0.5390618935405317)	(0.1333270916239267, 0.4121210905012298)	(0.0868503941916424, 0.5941160712364633)	(0.1748498057940219, 0.2805339417115946)	(0.9999999999999999, 4.915363906464215e-299)	(0.4061092342342341, 0.009318693574302428)	(0.06582724712615354, 0.6865329694704164)
HGF_DM_Ma		(-0.112399598661712, 0.48986178838691197)	(-0.09201415113715679, 0.5722810863939323)	(0.23080438030140182, 0.1518932821789982)	(0.2095685432985048, 0.1943333112806388)	(-0.09958644595735244, 0.5409409700738643)	(-0.14088806807254686, 0.385867579227122)	(0.191977482548913, 0.23532689548870836)	(-0.02837644556249523, 0.8620129570558004)	(0.059041835186435285, 0.7174354368355533)	(0.012510027103973318, 0.9389303306133491)	(0.21010862523177076, 0.19315999999542688)	(0.005562687270336073, 0.9728244083887753)	(0.20292848114270012, 0.20917032921328912)	(0.20364375619734537, 0.20753527761699725)	(0.017039054900195957, 0.9168878682964867)	(0.02117669680539607, 0.8968033153566306)	(0.19783613617575185, 0.2210700256567414)	(0.05054552851943054, 0.756759399435909)	(0.06088059009794534, 0.7090148891448188)	(0.2882151484997784, 0.0713070101366729)	(0.3105082922121046, 0.051169288798227915)	(0.020609363810881628, 0.899553739557597)	(0.042890661850089266, 0.7927174944425233)	(-0.004132426768777896, 0.9798100307299826)	(0.08258143049315059, 0.612438500380641)	(-0.2443516864065213, 0.1286240136408099)	(-0.10544252224976339, 0.5172829264801593)	(-0.18359358573659593, 0.25679481543932287)	(-0.2687329792267596, 0.09359646568766104)	(-0.108424345476819, 0.5054375361664101)	(-0.09561136399670056, 0.5572900417961864)	(-0.09693016079588058, 0.5518404615256778)	(0.11301450538796068, 0.48747482499609707)	(0.1990519181528922, 0.21818758706781288)	(0.39813250750750745, 0.010948941670296197)	(0.36800863363363356, 0.019473415608587768)	(0.18174579272976177, 0.2616963040009342)	(0.20230225343547198, 0.21060916218531356)	(-0.09603647650155966, 0.5555306320161811)	(0.023394576193921834, 0.8860627698833349)	(0.03305164843774135, 0.8395543041448686)	(0.22140848584146056, 0.16974717246629353)	(0.19243230583326604, 0.2341982544336396)	(0.13121451446791377, 0.41963399291658354)	(0.0929402994556143, 0.56840392590611)	(0.4061092342342341, 0.009318693574302428)	(0.9999999999999999, 4.915363906464215e-299)	(0.19696489646883344, 0.22315165092690023)
HGF_DM_Fe		(-0.03769058394929917, 0.8173930969906563)	(0.010751193471157551, 0.9475034765756011)	(0.2896069436412812, 0.06989057400945603)	(0.2603494522424459, 0.10469645029261204)	(-0.04755403982706819, 0.7707561373736138)	(0.308548084252504, 0.05273236022981516)	(-0.19844051363175227, 0.21963387880954557)	(-0.10780759770273012, 0.5078762860024579)	(-0.2006020521688872, 0.21455019272904674)	(-0.02731469611346244, 0.8671289816134786)	(-0.13467172034112043, 0.4073793779515549)	(-0.11282161292626929, 0.48822295130771065)	(-0.179754811779285, 0.26704663787478317)	(-0.18577209215780413, 0.25109513203202044)	(-0.033278512099074606, 0.8384675364109911)	(-0.0452322836385238, 0.7816691543643348)	(-0.14561065624428385, 0.369979621650126)	(-0.016949954789846088, 0.917320975253492)	(0.4011282800190715, 0.010310238677480451)	(0.26243084650957016, 0.10185136417853304)	(-0.062317926660402936, 0.7024562556260272)	(-0.13379094673300743, 0.4104818092346759)	(0.02316622324092747, 0.8871677224670502)	(0.23398856353860073, 0.14616594218657802)	(0.20558197566985445, 0.20314948345893577)	(-0.06902093292823834, 0.6721568059269221)	(0.14538821102321278, 0.37071910477324066)	(0.10482994771011277, 0.519733361141111)	(-0.05572617808348503, 0.7327024459995202)	(-0.21449972185731978, 0.18380554387514578)	(0.05969170327846517, 0.7144555491473579)	(0.05753234295094254, 0.7243729043157601)	(0.18967960181100021, 0.24108553276718744)	(0.2999484762297187, 0.06004790648708503)	(0.11713585088187065, 0.4716332858789408)	(0.14410575798423478, 0.3749995639853868)	(0.18801770327922854, 0.245309225557114)	(0.14353594342799453, 0.37691080861818427)	(0.04001881560571648, 0.8063220874790809)	(0.02069809049719117, 0.8991235163260516)	(0.17112506052850227, 0.2910673871082189)	(-0.10469656862554247, 0.5202676681569507)	(0.095242606493701, 0.5588183217892904)	(-0.06036105959423103, 0.7113906640724394)	(0.5617394040904528, 0.00016219763936990854)	(0.06582724712615354, 0.6865329694704164)	(0.19696489646883347, 0.22315165092689998)	(0.9999999999999999, 4.915363906464215e-299)
In_Cirr_Ma		(-4.711680663182537e-05, 0.9997697758749198)	(0.034617757448370624, 0.832058104090073)	(0.051205190940058556, 0.7536830426194886)	(0.059383407443162124, 0.7158686827302303)	(0.07571495713747464, 0.642399715939785)	(0.04122949839151851, 0.8005796968537253)	(0.013748768983442792, 0.9328963050696846)	(-0.21489056678669985, 0.18298881117239926)	(0.5015974733381809, 0.0009759611428468391)	(-0.14690281746703931, 0.36570146342605425)	(0.020473552283459533, 0.900212325403338)	(-0.05441140915729979, 0.738784928402897)	(0.008261359369132555, 0.9596495219016302)	(0.015732872056636427, 0.9232394024362237)	(0.042863850521084455, 0.7928442328703771)	(0.030479504372409073, 0.8518959780817849)	(0.004800921588972816, 0.9765447781715237)	(0.10722366600834918, 0.5101907242305677)	(-0.027981221150675067, 0.8639167025318892)	(-0.0008449514162245572, 0.9958713804320912)	(0.05388912365698843, 0.7412055496121046)	(0.2963328328356267, 0.06335521967725685)	(0.16793391606890085, 0.3002922211723139)	(-0.12042649372741027, 0.4591831938234413)	(0.10605502786108541, 0.5148385218365783)	(0.05194036800019184, 0.7502589394858469)	(0.07308146291411075, 0.6540440321372445)	(0.20623790955926521, 0.20168002056885012)	(0.04585766765866427, 0.7787254857831356)	(-0.06863290131933837, 0.6738974995462685)	(-0.007229707597170616, 0.9646849734976843)	(-0.007511737221657736, 0.963308255595309)	(-0.08285218053535243, 0.6112693425332745)	(-0.016383438247028755, 0.9200753028657576)	(-0.01684813245379957, 0.9178159525431246)	(-0.12338089198061024, 0.4481576422805217)	(0.00376063954039409, 0.9816261635601373)	(0.009351069791071835, 0.9543323699566384)	(0.1704556498179659, 0.2929871620112394)	(0.16689384621925207, 0.3033387817753707)	(0.09907964635988048, 0.5430125149539029)	(-0.13950977693611608, 0.39057876851139717)	(0.2235995800924187, 0.16545466950583831)	(-0.1691318117372726, 0.29680770627409336)	(0.12262911014356255, 0.4509494478366285)	(-0.09996245717713952, 0.5394064766821806)	(0.08532006908358669, 0.6006565631207494)	(-0.032050400427051595, 0.844354165164776)
In_Ctrl_Ma		(-0.014842490805095745, 0.92757174972333)	(0.003909399656966886, 0.9808994780316813)	(0.1428248657620552, 0.3793039416532067)	(0.15107923376888696, 0.3520779194409063)	(0.04171572647419106, 0.798276358582472)	(0.15475908037132696, 0.34033354453437326)	(0.0742374524391418, 0.6489225195873631)	(-0.25172325441799753, 0.11713692275662885)	(0.40263108918909035, 0.010002007981752875)	(-0.053956273259225085, 0.7408941950105805)	(0.10373753440949046, 0.5241174758967748)	(0.002357624063421182, 0.988480462029464)	(0.07186781212443318, 0.6594378810855603)	(0.0960924396794041, 0.5552992117448359)	(0.08089581750746364, 0.6197385732055652)	(0.0799831010625734, 0.6237065049117713)	(0.09376357588371273, 0.5649675769638658)	(0.14913254639195023, 0.3583892118542722)	(0.10836189599955083, 0.5056842048274444)	(0.08764435264294432, 0.5907351215141929)	(0.09867618064031547, 0.5446643891864642)	(0.17360068307345797, 0.28403834787118337)	(0.22515841575017675, 0.1624489086184319)	(0.03259746877596955, 0.8417308871677927)	(0.07225808059190995, 0.657701532893368)	(0.06512865005859646, 0.6896924364866539)	(0.047982643576676344, 0.7687462448607865)	(0.15002841309334927, 0.35547631515888445)	(0.07437491933131998, 0.6483145372294802)	(0.07896692105952058, 0.6281365920248381)	(-0.03253521141103049, 0.8420293364609016)	(-0.033428799805753986, 0.837747760832862)	(0.01065627640597127, 0.9479663088176689)	(0.029153560897813426, 0.8582719444235707)	(0.10461351017847356, 0.5206005315862758)	(0.025719247903904674, 0.8748266183672156)	(0.06713056694805108, 0.6806526577777623)	(0.04191731563399459, 0.7973218921183396)	(0.061252301335046146, 0.7073167450872934)	(0.08105444797098499, 0.6190500240336171)	(0.15116225282521267, 0.35181027686380817)	(-0.042028647492564575, 0.7967948924856728)	(0.24887303767631244, 0.12148301716183489)	(-0.2777517014821487, 0.08269130122973635)	(0.1945631269593322, 0.22895968792283133)	(-0.0036607688622346066, 0.982114034939725)	(0.167315910177774, 0.3021001081122593)	(0.17308968619175263, 0.28548010850269157)
In_Cirr_Fe		(0.05004039757146565, 0.7591176004634723)	(0.03141650085779413, 0.8473958843100274)	(-0.08638334568375212, 0.5961088844709641)	(-0.06103450341785457, 0.7083115749587802)	(-0.004514892606000385, 0.9779418391762346)	(-0.03167666091542063, 0.846147259332352)	(-0.023932427777473023, 0.8834610613384866)	(0.23649444543185535, 0.14177142440659735)	(-0.18985206900969828, 0.24065004262817757)	(0.27345058104261155, 0.08776176655284217)	(-0.0009884247833935114, 0.9951703454385089)	(0.21869320812294885, 0.17517703603491874)	(-0.014927475019967178, 0.9271581492411982)	(0.0084069143219029, 0.9589391938414245)	(0.01582233923390322, 0.9228041988215406)	(0.02014841477148796, 0.9017892699266548)	(-0.013791529986911561, 0.9326880764395777)	(0.04717122170644152, 0.7725525734726301)	(0.12540494983310238, 0.4406881815307113)	(0.018824523518918407, 0.9082140343112883)	(0.2356116796544925, 0.14330825707505712)	(0.002160030138322712, 0.989445865076814)	(0.06988969794705298, 0.6682656855121711)	(0.18013154575769916, 0.266028748683297)	(0.14258865220251327, 0.38010089945852754)	(0.050012021953889686, 0.7592501359093378)	(0.05918647266797909, 0.716771861003302)	(-0.08148462625828354, 0.6171844138618567)	(0.05655887401621291, 0.728858457206348)	(-0.13859307889657793, 0.3937306572564342)	(0.2286854470175029, 0.1557943905080485)	(0.23062115821048254, 0.15222775974283279)	(0.2030795230494789, 0.20882431791124575)	(0.08994882879260953, 0.5809703462764011)	(0.13394659401048165, 0.4099325803550944)	(0.16234101915986543, 0.3169060344589314)	(0.03253105905325725, 0.8420492428048538)	(0.009586471288492035, 0.953183996192696)	(-0.14007236394256717, 0.38865173103961215)	(-0.10130631294228616, 0.5339393985766349)	(-0.23728576064796514, 0.1404041598439209)	(0.019488143809401448, 0.9049927789194847)	(0.11443464015418367, 0.48198522130583354)	(-0.04625281926625807, 0.7768670828824975)	(-0.09845532751778946, 0.5455696224086184)	(0.1313183496991337, 0.41926293065757225)	(0.34908716406796153, 0.027259308852617896)	(0.08755527705002314, 0.5911140127168761)
In_Ctrl_Fe		(0.045412075905234855, 0.7808225666820664)	(0.01553974916850652, 0.9241789033218931)	(-0.01659377897591778, 0.9190525452471128)	(9.416694823567954e-05, 0.9995398775096589)	(-0.025296273807863843, 0.8768693000566342)	(0.02075205010687814, 0.8988618876693465)	(0.023551489794612492, 0.8853036206246279)	(0.20565852489894798, 0.2029776085869432)	(-0.28999545778922153, 0.06949916497516248)	(0.2394776617046321, 0.13666775864088096)	(0.05627993634427722, 0.7301453986651251)	(0.1288374941510889, 0.42817897368478475)	(0.03280458101728663, 0.8407381900245734)	(0.04902100103067295, 0.7638831814262569)	(-0.016898236264657147, 0.9175723847787083)	(-0.018547217822907868, 0.9095605262275502)	(0.0488002077103365, 0.7649165079328044)	(0.018431485748480716, 0.9101225515309662)	(0.20273189563070615, 0.20962126992624067)	(0.04191111017917312, 0.7973512688235811)	(0.07528042634646549, 0.6443153393223751)	(-0.02802685693643811, 0.8636968418437311)	(0.09976536881103915, 0.5402105288559971)	(0.2249824619228966, 0.16278619042742795)	(0.18227136451476264, 0.260295891888719)	(0.008757112460811747, 0.95723030832108)	(0.04901115893007828, 0.7639292344902785)	(-0.0837876767120035, 0.6072369948622871)	(0.021204601201480246, 0.896668065591743)	(-0.019006094487672057, 0.9073325310279605)	(0.2026285019016968, 0.20985871216599217)	(0.20371762607947783, 0.20736692645351792)	(0.11329610299274795, 0.48638372662168994)	(0.015394725101190436, 0.9248844807147483)	(0.10970345345345343, 0.5003986119809677)	(0.25558370870870867, 0.11143853906571441)	(0.05005411669438746, 0.7590535242909615)	(0.0198261846144378, 0.9033524806687423)	(-0.03324881435848619, 0.8386097836972917)	(-0.011838219278852013, 0.942204197912262)	(-0.2748357243672413, 0.08610325793189562)	(0.019953054809716018, 0.9027369616531206)	(0.20088261445731773, 0.21389636444415322)	(-0.05347167512663821, 0.7431420566776531)	(-0.0851952745009798, 0.601191300128198)	(0.13034909909909906, 0.42273381347392625)	(0.3513044294294294, 0.026231214008456034)	(0.16891431364633974, 0.2974384418588309)
In_DM_Ma		(-0.021247685171359894, 0.8964592476410805)	(-0.10940068317888836, 0.5015890316402032)	(0.00042431257889894905, 0.997926708217387)	(0.002071867302300511, 0.9898766153244689)	(-0.09762080545439267, 0.5489966168536623)	(-0.2276821803107646, 0.1576667210445929)	(0.3488481304648905, 0.027372108566048787)	(-0.20228364826601736, 0.21065201464649672)	(-0.016441194779428413, 0.9197944556559197)	(0.04421251572477242, 0.7864756075173776)	(0.31601608945572224, 0.046975802051744925)	(0.0026401671575934605, 0.9871000433782906)	(0.3302356158358822, 0.037420175000895374)	(0.32538160559456836, 0.040485245942121675)	(-0.005398554340518747, 0.9736259680991579)	(-0.004085466833125624, 0.980039418625153)	(0.2862869094745955, 0.07330658896193241)	(-0.005924962180757936, 0.9710552966990476)	(-0.14566707929243192, 0.36979219233042915)	(-0.2298052123228821, 0.15372382996291015)	(0.05651255629835581, 0.7290721037081445)	(-0.1755481634726723, 0.27858704179294275)	(-0.0788436268068331, 0.6286749793461904)	(0.17465838175902096, 0.2810691436531162)	(0.03243399836467377, 0.8425145779427967)	(-0.1830690798931751, 0.25817986715878966)	(-0.3000501812551918, 0.05995690134317158)	(-0.2566001457945952, 0.10997370301720061)	(-0.18350770427327445, 0.25702126118525437)	(0.19946480773125994, 0.21721461142710288)	(0.11317655102139657, 0.48684679642858575)	(0.11275936979066113, 0.48846448578791146)	(-0.17962919680548808, 0.2673866049453362)	(0.1365471297068944, 0.4008183419239365)	(-0.011027686580712228, 0.946155345181729)	(-0.1656499303400603, 0.30700824481695527)	(0.339506871405265, 0.03209255701905365)	(0.3583613805314465, 0.0231708031423346)	(-0.24938951245735805, 0.12068663394611062)	(-0.37693233187622627, 0.01650681890613981)	(-0.058878774449529166, 0.7181837814019523)	(-0.030143678785165648, 0.853509975816574)	(-0.04061223894192607, 0.8035061482980677)	(-0.013427861661723531, 0.9344591324461125)	(-0.09374706972187773, 0.565036379232279)	(-0.03392773360789336, 0.8353591458868683)	(0.09577663111163259, 0.5566057427246835)	(-0.1851418246840857, 0.25273533218484423)
In_DM_Fe		(-0.2634400880256667, 0.10049326556856485)	(-0.26056202074960155, 0.1044031409810739)	(-0.19272315807800525, 0.23347843932042522)	(-0.1777484552896666, 0.2725108341964795)	(-0.25358588534678295, 0.11436070346384049)	(-0.2872482038428732, 0.07230429712260399)	(-0.20615558212341503, 0.20186404609738068)	(-0.1495254303450369, 0.35710998622475576)	(0.16003577704752775, 0.32391896121422215)	(-0.39493092831560295, 0.011668516758656183)	(-0.17684776376826955, 0.2749875266113555)	(-0.23463384485181804, 0.14502487898887126)	(-0.19683672227772847, 0.2234590254430092)	(-0.18256953607011447, 0.2595036161645929)	(-0.0012204854435359856, 0.9940364658398638)	(-0.007184449336092468, 0.9649059096539969)	(-0.16118471988750105, 0.32041164867099975)	(-0.06310258819495322, 0.6988847259377795)	(-0.1222363113449118, 0.45241188912020713)	(-0.05439782316837293, 0.738847863629629)	(-0.10560405705680684, 0.5166377093394872)	(-0.11295775892765601, 0.4876948523596457)	(0.0003284996953262942, 0.998394871970493)	(0.13341790184963773, 0.4117998707723184)	(-0.2729968441594091, 0.08831039426268411)	(0.1439341344305947, 0.37557460949589017)	(0.215006966282015, 0.1827460755823846)	(0.11767792071546843, 0.46957016852233724)	(0.13463197430059856, 0.40751908932987224)	(0.04985207090581385, 0.75999735431359)	(-0.10678746198957866, 0.5119230860158419)	(-0.10561893261369107, 0.5165783121632728)	(-0.08180794286667302, 0.6157838031162606)	(-0.2927481892400968, 0.06677517522412317)	(-0.08549575346093127, 0.5999041164355261)	(-0.08268030603631224, 0.6120114241758284)	(0.07576621819533891, 0.6421738824141623)	(0.05248077586073511, 0.7477449824365429)	(0.09040532632859868, 0.5790446672592275)	(0.06351596633339053, 0.6970057241542276)	(0.012394949772663883, 0.9394910589223242)	(-0.026057564862986573, 0.8731933494461905)	(-0.013239438078802575, 0.9353768737787822)	(0.04502347914032506, 0.782652663608018)	(-0.058207767307100845, 0.7212660004871805)	(0.3490216324052727, 0.027290194808887606)	(-0.012341044544580092, 0.9397537286304933)	(-0.2639791778178483, 0.09977353180879181)
TG _Cirr_Ma		(0.14058335377236789, 0.38690625550270186)	(0.202695023849305, 0.20970592402210583)	(0.14346479750994465, 0.37714984707659494)	(0.14295884385873525, 0.37885235357673797)	(0.20097847905205887, 0.21367327614096743)	(0.2209524259113352, 0.1706506084181039)	(-0.053863840453758485, 0.7413227915536901)	(-0.09013431262750528, 0.5801875584243485)	(0.13970318078291455, 0.3899156718708635)	(-0.03240683333443425, 0.8426448238920241)	(0.021601099785581012, 0.8947465905689892)	(-0.056292135467260564, 0.730089099992624)	(-0.04627804394743886, 0.7767484923865875)	(-0.09011506727319625, 0.5802687565331072)	(0.14651207040660008, 0.3669920325772368)	(0.15379199860329218, 0.3433964175628025)	(0.022449261190100614, 0.8906383120949868)	(0.13768483543856536, 0.3968680059693934)	(0.279222619281787, 0.08101058629892312)	(0.1274818130451282, 0.43309560331083863)	(0.10222952459951741, 0.5301992209184029)	(0.26653835892868705, 0.09641049943229885)	(0.2422564295100432, 0.13203746202843758)	(-0.06063026911828343, 0.7101592511275068)	(0.10581004394040674, 0.5158155187884659)	(-0.017374611749120784, 0.9152569726526868)	(-0.05752379813918846, 0.7244122378881208)	(-0.03635247724869865, 0.8237719548992588)	(-0.01946293833201396, 0.9051151008359881)	(-0.035657459126231375, 0.827089602273805)	(0.09965732800432389, 0.5406515419532557)	(0.10027227888128733, 0.5381436759536811)	(0.14320582164973716, 0.3780207203238326)	(0.0199023661037206, 0.9029828745004098)	(-0.0869544818470628, 0.5936723465005564)	(0.028249648176973455, 0.8626236405646499)	(0.1370154409727741, 0.3991895362656763)	(0.12601615610139497, 0.4384461681338797)	(0.21472859716667436, 0.18332695865778462)	(0.21230926184079105, 0.1884308389393484)	(0.12184243994938451, 0.4538809027936598)	(0.058315341201208314, 0.7207715741223693)	(0.309545076698403, 0.05193263943383146)	(-0.00953096474590866, 0.9534547688899437)	(0.06407849282441817, 0.6944516366361454)	(0.008259033354065328, 0.9596608734241006)	(0.1758798693808912, 0.27766540204716716)	(0.32418615444048404, 0.04127064616843208)
TG_Ctrl_Ma		(0.026488350214600675, 0.8711144288602408)	(0.0757600725715498, 0.6422009556366366)	(0.18521997103149074, 0.25253157690002603)	(0.18861960984576412, 0.24377377173438913)	(0.04290356583616817, 0.7926564985598739)	(-0.16638464180571602, 0.30483750148852795)	(0.010843036513273924, 0.9470556499946916)	(-0.11068757329320414, 0.49653924862828325)	(-0.18154051018150053, 0.26224464430152206)	(-0.07768693013746489, 0.6337351132270332)	(0.031214775754722614, 0.8483643070119204)	(-0.050939029466261776, 0.7549238465554031)	(0.022397521987417835, 0.8908888440487301)	(0.011838767473898807, 0.9422015260477906)	(0.04560184143321088, 0.7799292883757905)	(0.051724138844295976, 0.7512655445909006)	(0.03192249892516504, 0.8449677129465751)	(0.01472457906438666, 0.9281456327103237)	(0.11816089912045166, 0.4677359953221055)	(0.5231029508894568, 0.00053364849168012)	(-0.19900451578720982, 0.21829948296760135)	(-0.012165335838421795, 0.9406099665687424)	(-0.001455467522774229, 0.9928883235843782)	(0.2790828902472277, 0.08116909147073402)	(0.08121331735111463, 0.6183607592956317)	(0.2553592905751296, 0.11176394114197422)	(-0.03196591826443355, 0.8447594187846359)	(0.007539096200145653, 0.9631747092076581)	(0.22592207991645283, 0.16099092214795238)	(-0.0072666263898867834, 0.964504749848673)	(-0.03592561348252983, 0.8258092214759613)	(-0.034377495292595636, 0.8332071874088534)	(-0.14636552045982376, 0.3674767631386774)	(-0.05189011648082164, 0.7504928375414868)	(0.2852918083797896, 0.07435558585520355)	(0.34200276847898103, 0.030770191495025634)	(-0.09296535592055129, 0.5682991990564223)	(-0.10472880653029353, 0.5201385005276281)	(-0.20420054668355875, 0.20626868223143435)	(-0.20346874117331104, 0.2079345206565679)	(0.09629386078545668, 0.5544666647252816)	(0.032035323441795834, 0.844426485261949)	(-0.11103804603100048, 0.4951685093907594)	(0.2632221700328793, 0.10078533050219461)	(0.08622552097978906, 0.59678295480356)	(-0.01981127910749897, 0.9034247993737037)	(0.016243371021788255, 0.9207564341508944)	(0.1023411423182562, 0.5297478948523453)
TG_Cirr_Fe		(-0.11698235806519373, 0.47221834960266573)	(-0.09894039328374044, 0.5435823757965406)	(0.10579281767854182, 0.5158842519246216)	(0.12474144027761824, 0.44312917733859625)	(-0.10217822916245314, 0.5304066967918659)	(-0.08719421523038655, 0.5926509195339866)	(-0.06688886160785863, 0.6817417887705385)	(0.1771378463098742, 0.27418826214491654)	(0.2116171155442135, 0.18990933406785446)	(-0.10394332445406418, 0.5232902027634088)	(-0.08912454072954737, 0.584454772250791)	(0.050797532162188824, 0.7555837327153865)	(-0.05404517360066651, 0.7404820507545615)	(0.0030066711044822365, 0.9853094736423229)	(-0.04212652087084465, 0.796331673252324)	(-0.07892511649265871, 0.6283191181916095)	(-0.0822074972320622, 0.6140547840643202)	(-0.080067838874077, 0.6233376728620588)	(-0.04339454323819448, 0.7903366042014806)	(-0.006245304530367841, 0.9694910695920049)	(0.04629977644317813, 0.7766463239426937)	(0.18055425082198215, 0.2648897070170391)	(-0.11235270264512032, 0.49004407816365037)	(0.06460252089056197, 0.6920753384977434)	(-0.028873756139886728, 0.8596185695663755)	(0.08568503035531466, 0.5990939122875939)	(0.2669343322525553, 0.09589802037297297)	(0.2976283449579514, 0.062153969443335615)	(0.08863387108575362, 0.5865333486537927)	(-0.20308805183164103, 0.2088047918040266)	(-0.12487085784319847, 0.44265247956708786)	(-0.1238904816692176, 0.4462706101892816)	(0.21309166886322753, 0.1867693720717608)	(-0.11796196615368684, 0.4684910071647922)	(0.025397872031177587, 0.8763785763170806)	(-0.14511057753857654, 0.37164328697994387)	(-0.03009500646896956, 0.8537439468666446)	(-0.0024913046436739485, 0.9878273354641219)	(-0.11652493229986785, 0.4739641786844585)	(-0.08892650919378711, 0.5852932781847098)	(-0.16590727624108925, 0.306246787563544)	(-0.040537366759926405, 0.8038613010084353)	(-0.011695631751996243, 0.9428991807008928)	(-0.2835133865664632, 0.0762596123314268)	(0.35410698703028837, 0.024977946682734606)	(-0.010093424189839521, 0.950711216125032)	(-0.016994509566148404, 0.9171043958740248)	(0.16462961892445258, 0.3100390643805302)
TG_Ctrl_Fe		(0.2641839347846449, 0.09950119910313893)	(0.30261100898745746, 0.05770144098245186)	(0.5012544980513467, 0.0009850905609376116)	(0.5054418018140039, 0.0008786566835694468)	(0.2800983134849683, 0.0800227054923647)	(0.14590347604304496, 0.369007531996443)	(0.02712214495709875, 0.8680573654317132)	(0.06774851787461336, 0.6778710629716131)	(0.1261392915531531, 0.4379952483640889)	(0.13382597364512547, 0.4103581740172575)	(-0.0039535135443921855, 0.9806839868562004)	(0.11584820823178994, 0.4765532228435383)	(0.01788396545249718, 0.9127820344526929)	(0.0011271311324157441, 0.9944926062941424)	(0.3793427296937157, 0.015774249671698222)	(0.38017193820439366, 0.015528665995688596)	(-0.028428986664113542, 0.8617599309752813)	(0.43181039530204485, 0.005398158354053369)	(-0.016244131741834856, 0.9207527347030506)	(0.29840867516330616, 0.061439189680422106)	(-0.03501854202797332, 0.8301420701344242)	(0.5520965692412136, 0.00022134431813078926)	(0.22082981417109518, 0.17089408582039703)	(-0.14992253041259498, 0.3558198418981404)	(0.2931086430469271, 0.06642482179784183)	(0.11909083469853597, 0.4642152030251122)	(0.044955026669676136, 0.7829751605536586)	(0.14912076843793343, 0.3584276033959448)	(0.09831356087972626, 0.5461510730780748)	(-0.09070863865091937, 0.5777667745243069)	(-0.11262382159488511, 0.48899069442699616)	(-0.11187793624506491, 0.49189151597618064)	(-0.1107355772707628, 0.49635138483653773)	(0.05356304595948369, 0.7427180615651038)	(0.30777173435102395, 0.053361912346700735)	(0.362070590197949, 0.0216854116003985)	(-0.1831901536114471, 0.2578597098314166)	(-0.10234487439675605, 0.5297328074380981)	(-0.1562705833409679, 0.3355801959275998)	(-0.12831843863310174, 0.43005773060890673)	(0.24474081366241568, 0.12799738916243694)	(0.19637491994171571, 0.22456888345388387)	(-0.036812698612443566, 0.8215767612217104)	(0.1057895535380553, 0.5158972764257017)	(0.0034741784650167027, 0.9830255519233058)	(-0.3252768970397906, 0.040553548841439635)	(0.07940679696888266, 0.6262173405136422)	(0.031956410982984, 0.8448050268615057)
TG_DM_Ma		(-0.18486899470602267, 0.253447558718281)	(-0.16436004489639278, 0.3108429860649719)	(0.15063096550912689, 0.3535252145356478)	(0.17314218342179502, 0.28533177085105543)	(-0.1799589703631795, 0.2664947076696491)	(-0.059344197885877255, 0.7160484744247966)	(0.1401492085674012, 0.3883889460920197)	(-0.21279617531409983, 0.18739563719118615)	(0.24779229274709963, 0.12316223647092256)	(-0.015568449686063478, 0.9240392750869012)	(0.13341855749917686, 0.4117975520854059)	(0.23167466807882617, 0.15031187732205986)	(0.14883131577822376, 0.3593718864416027)	(0.16384130782500347, 0.31239367090456077)	(0.1835039036268503, 0.25703128551513454)	(0.1838460074906531, 0.2561300186326902)	(0.13121287253249583, 0.4196398619723207)	(0.17516257240732788, 0.2796609088624927)	(-0.38564455571618705, 0.013987474086648698)	(0.08735038809903667, 0.591985933463191)	(0.015207697874308371, 0.9257944973777423)	(0.183999265217813, 0.2557269479813227)	(0.33109630185845684, 0.03689701234385118)	(-0.0847226998368577, 0.6032181201236925)	(-0.17556664332182104, 0.2785356433277007)	(0.1608446442682835, 0.32144728621600166)	(0.1979064443786213, 0.22090262510165276)	(0.23930072702565777, 0.13696660743568656)	(0.16248961590504632, 0.31645728369993337)	(-0.21342592929391135, 0.18606273535825402)	(0.01779092195649494, 0.9132340707850888)	(0.018777580314847817, 0.9084419551170557)	(-0.2512555762999158, 0.11784189906240433)	(-0.34031168455654326, 0.03166114314632022)	(0.07334584734320516, 0.6528713089396845)	(0.0006100422363798254, 0.9970191925463636)	(-0.16460654349456427, 0.3101078281348768)	(-0.11981401866463728, 0.4614870042979903)	(-0.2239339351029535, 0.16480660401669223)	(-0.25492145491217794, 0.11240086501632145)	(-0.05225843378175914, 0.7487789993214984)	(-0.17278619615172833, 0.28633863919621383)	(-0.1264378722203548, 0.4369029152123054)	(0.019296682318071228, 0.9059219935327898)	(0.08309079289320159, 0.6102397499514389)	(-0.08310652312528237, 0.6101719012736624)	(-0.11783200427305705, 0.46898460200801795)	(-0.24646418032183484, 0.12524955869934382)
TG_DM_Fe		(0.18904150193664804, 0.24270140296498466)	(0.22966545454663295, 0.1539811539591749)	(0.12311512859185413, 0.4491434986469026)	(0.08891446176922026, 0.5853443067433224)	(0.20462810134070494, 0.20529973907367255)	(0.11870510970087791, 0.46567385975036235)	(0.0315814194004693, 0.8466043232794741)	(-0.13870946141557386, 0.39332968134344903)	(-0.06826405747861707, 0.6755536729606684)	(-0.1287518046299033, 0.42848881638866376)	(0.057611044517793246, 0.7240106572417435)	(-0.15315125915984001, 0.3454349997590951)	(0.04337417269952728, 0.7904328207767064)	(0.027944771070012434, 0.8640923162812971)	(0.002159725830147027, 0.989447351875405)	(0.009440166361466384, 0.9538977137882093)	(0.05220070565011918, 0.7490475389081193)	(0.06367879779713043, 0.6962660658785749)	(0.10798629150735135, 0.507169083940772)	(0.26204112289925824, 0.10237953734020554)	(-0.0007980471317247207, 0.9961005633408583)	(0.09494741173235922, 0.560043134522505)	(-0.02600328587150259, 0.8734553535482651)	(-0.1753405633151215, 0.2791648709286619)	(-0.0637488336256538, 0.6959480149066862)	(0.11575287190457707, 0.4769185618378814)	(0.00685466336809662, 0.9665158948790696)	(0.1412589797845753, 0.38460546506085835)	(0.08003080673294129, 0.6234988487954121)	(0.07377793580471337, 0.6509564776178955)	(0.030187793560306785, 0.8532979238536378)	(0.02943800207613448, 0.8569034110781331)	(0.0376959909867618, 0.8173673444681941)	(-0.14656588908691384, 0.3668141172757028)	(0.32027034251139685, 0.04393043827368477)	(0.30994509700253, 0.051614519819455355)	(-0.03417641608629771, 0.8341691365332198)	(0.023214298120171888, 0.8869350805293461)	(-0.24651232929932684, 0.1251734262219124)	(-0.10957621603961566, 0.5008987035157313)	(0.025076310347518973, 0.8779318883532534)	(-0.30514206861082077, 0.05553923022602181)	(-0.1526108249901916, 0.3471601937251333)	(0.3801183471678773, 0.015544439675371722)	(0.19174609326783607, 0.23590250230961282)	(-0.02604777844282316, 0.8732405874043092)	(-0.18233444909976212, 0.2601281351240227)	(0.06603068398029119, 0.6856138930295709)
Nitrites_Cirr_Ma		(0.13579314237219842, 0.40344877596503403)	(0.18663908007389823, 0.24885056699983746)	(0.3214120856064472, 0.04314095858761429)	(0.2641481928692341, 0.09954869583744652)	(0.165577951091697, 0.30722143843404254)	(0.20480943517175118, 0.20488975289998385)	(0.07111361290927853, 0.6627983872357315)	(-0.11829710042160106, 0.46721944294525064)	(0.00032874676300896367, 0.9983936647403063)	(-0.15997414513670513, 0.3241077772345555)	(0.04977909083659838, 0.7603383554249304)	(0.06523453973886537, 0.6892132054183788)	(0.06484914244067556, 0.6909579939249709)	(0.0636619945629063, 0.6963423813784734)	(0.02445206126766908, 0.8809486229517813)	(-0.0012676060864295503, 0.9938062293815318)	(0.03914759757170821, 0.8104605915606872)	(-0.017582667151702067, 0.9142459395248691)	(0.2708969244471899, 0.09088410497811575)	(0.39056783606256457, 0.012713676224507356)	(-0.04908494010830741, 0.7635840178299172)	(0.08758920404229066, 0.590969688498445)	(0.08727068226828465, 0.5923252808284902)	(-0.09977467071741715, 0.5401725673680824)	(-0.047276737142090464, 0.7720573079284343)	(-0.057572264858693954, 0.7241891446022857)	(-0.3151016531366866, 0.047652142062005236)	(-0.22446061432881373, 0.16378948893156495)	(-0.07821040919208029, 0.6314430246876006)	(-0.11307742012088902, 0.4872309410634944)	(-0.34860150262841183, 0.027488896792158057)	(-0.3487117374640715, 0.027436645271162862)	(0.015532614890869744, 0.9242136119847032)	(0.07311465291482983, 0.6538967670266222)	(0.3053718069185911, 0.05534622342161896)	(0.28984283655600795, 0.06965271688737729)	(-0.0070958759752409225, 0.9653383035519503)	(-0.01141489295827562, 0.9442676450870144)	(-0.1617129959293506, 0.31880703859164383)	(-0.0031939905499792217, 0.9843943438613805)	(0.053654428171909664, 0.7422940885720124)	(-0.1414824553894451, 0.38384620825837823)	(-0.28727005827375074, 0.07228163648786082)	(0.14861062164945996, 0.36009286522662953)	(0.3819402583422092, 0.015015716969269354)	(-0.21050903328371767, 0.19229335633811614)	(0.1661740574751344, 0.30545868174491675)	(0.09583774806078944, 0.556352783708405)
Nitrites_Ctrl_Ma		(0.17136268720468614, 0.29038786483550705)	(0.22596442065437838, 0.16091036381836657)	(0.4326233330983296, 0.0053021124584712925)	(0.3763499756267068, 0.016688046646650707)	(0.20912131650227384, 0.19530869017315405)	(0.26622240900513533, 0.09682091642695384)	(0.17704179782110976, 0.2744527356768476)	(-0.17556867377084412, 0.2785299963668639)	(0.1849052461519554, 0.25335284660240626)	(-0.08963110658651649, 0.5823123141974678)	(0.15969580349300624, 0.3249613637770482)	(0.042234746835487405, 0.7958195370555832)	(0.166400757416911, 0.30478999693862047)	(0.17301287261285134, 0.2856972452749277)	(0.18182673550657788, 0.2614803030025556)	(0.15991366190484982, 0.3242931410330252)	(0.14182258926714086, 0.3826922975072493)	(0.15340891541072832, 0.34461434995904283)	(0.20229045690071004, 0.21063633191799314)	(0.3933549416800149, 0.01203726690551072)	(0.04927495690336622, 0.7626951511966806)	(0.2560672682584966, 0.11073982626855487)	(0.1830893425641531, 0.25812626780405307)	(-0.08550503473198721, 0.5998643766433912)	(-0.03134698109122582, 0.8477296032942685)	(-0.013605204484328266, 0.9335954377361518)	(-0.32017304265396723, 0.043998255839842175)	(-0.22660354901888005, 0.15969789413980862)	(-0.03448958147136491, 0.8326710787551322)	(-0.06866073699931918, 0.6737725738969939)	(-0.2962406985070418, 0.06344134661024545)	(-0.2963484790884184, 0.06334060281529784)	(0.03496175513619793, 0.8304134929917732)	(0.04078280745480309, 0.8026972100035605)	(0.31692784225105264, 0.046309184402642194)	(0.2661161689486263, 0.09695922246784457)	(-0.11353934171347249, 0.4854422775414041)	(-0.11157054558875232, 0.493089562164289)	(-0.21243435363748436, 0.18816450206724222)	(-0.045516500507863364, 0.780330977045811)	(0.11416770844190208, 0.4830145900151449)	(-0.12843867199713985, 0.42962212934231003)	(-0.1183871036751473, 0.4668782663844573)	(0.15472002129789275, 0.3404569230475558)	(0.303013269083755, 0.05735338326834949)	(-0.1955053025403607, 0.22666910121568373)	(0.26747677700566264, 0.09519937450667071)	(0.06680768184901861, 0.6821077300072329)
Nitrites_Cirr_Fe		(0.04102526084154867, 0.8015476998413876)	(0.011535462819905416, 0.9436799063786878)	(0.17058077985184522, 0.292627688337322)	(0.15554190505078405, 0.33786658490584)	(0.0435805680471332, 0.7894580915647863)	(0.1866480655470565, 0.24882737504082847)	(0.24045407636738905, 0.13502724112400882)	(-0.09543889575846302, 0.5580045765978485)	(-0.1296201522721057, 0.42535477717116954)	(0.15738784943343684, 0.33209314851362226)	(0.23209853978916806, 0.14954603593815177)	(0.11293494018375824, 0.4877833437105502)	(0.2337759968447508, 0.1465432679527144)	(0.2577935192809134, 0.10827256627298802)	(0.1333834129034847, 0.41192185048072905)	(0.08896716791792585, 0.5851210770945232)	(0.1948439922409179, 0.22827520923123268)	(0.11499252367129212, 0.47983755847767384)	(0.14014175613293642, 0.3884144265729569)	(0.22463633680541834, 0.16345114859997653)	(-0.19699672903888577, 0.22307535827786784)	(-0.1922174654625832, 0.2347309198200242)	(-0.1712100642994466, 0.2908241907160948)	(0.09583063667494043, 0.5563822144979642)	(0.3421219149049886, 0.030708206028408676)	(0.046086056661211273, 0.7776512206398776)	(0.0916762458136131, 0.5736986648551595)	(0.17262191640275884, 0.28680406110352563)	(0.03401681652812167, 0.8349328195613108)	(0.04616463481999598, 0.777281709583912)	(0.2470433912003177, 0.1243360141359503)	(0.24714885726592203, 0.1241702089673506)	(-0.1337400375799963, 0.4106615421960219)	(-0.24285515329540713, 0.13105526270731455)	(0.1544452278961441, 0.3413257087088687)	(0.3017124120899461, 0.05848504415999511)	(0.048449325367373446, 0.7665594852566401)	(0.07450214087170837, 0.6477520679976362)	(-0.16875624488097737, 0.2978973740025466)	(-0.1899954672744993, 0.24028835852879168)	(-0.12237716031860761, 0.45188719439700065)	(-0.001314369194062529, 0.9935777403678099)	(0.0297596759714964, 0.8553562373904496)	(-0.08364628167382743, 0.6078457301089576)	(0.16604873851250135, 0.3058287289978504)	(-0.25897255710410555, 0.10661156756374715)	(0.10490265175448911, 0.5194422284423401)	(0.03401300470392723, 0.8349510609495665)
Nitrites_Ctrl_Fe		(0.020962059780939707, 0.8978437350924153)	(-0.00762824621369063, 0.9627395513850436)	(0.19110234004960888, 0.23750893763437478)	(0.18013291999033465, 0.2660250403737765)	(0.02473088425890116, 0.879600980594858)	(0.17551363980953935, 0.27868307991255653)	(0.2475605190104931, 0.12352461199892675)	(-0.11312337878606517, 0.4870528259562541)	(-0.12409006348139695, 0.44553273551680994)	(0.14611590431744606, 0.36830327772436944)	(0.24044898107955662, 0.13503576385888383)	(0.10922153968794862, 0.5022940576938608)	(0.23999249804219736, 0.13580092943247354)	(0.26246603330871465, 0.10180377990982244)	(0.1379957879523488, 0.3957922554659795)	(0.0932482186316829, 0.5671175513486505)	(0.20168551287982683, 0.21203290063454674)	(0.1306599379381869, 0.4216189450480281)	(0.13992021900882712, 0.3891723262944212)	(0.2167730515824911, 0.1790912128513458)	(-0.20630749832358322, 0.20152456123237705)	(-0.20434704209397084, 0.20593632957188182)	(-0.1671906543711575, 0.3024673713496113)	(0.11311987511786711, 0.48706640340887375)	(0.36062469340723136, 0.022254687577972256)	(0.06002577702262337, 0.7129253179834355)	(0.11115606296532918, 0.49470736868387)	(0.18519619765416082, 0.252593550905818)	(0.047072006010111425, 0.7730183506127687)	(0.026031940240372604, 0.8733170375592914)	(0.24786446880098056, 0.12304955291105393)	(0.24796998222865937, 0.12288496106599539)	(-0.13957199727350691, 0.3903653706487228)	(-0.22673301078098806, 0.15945310633375825)	(0.15248909133286598, 0.3475495213520885)	(0.30488434322491176, 0.05575638959196432)	(0.05197864380854561, 0.7500807977228183)	(0.07568361335053299, 0.6425378184254946)	(-0.1475933905154562, 0.36342728101142685)	(-0.17770588225875428, 0.27262756916886255)	(-0.11525282649651342, 0.4788371976298238)	(0.02690015054277075, 0.8691279263965084)	(0.03037273977367313, 0.8524090308607818)	(-0.09398180065980463, 0.5640583191969579)	(0.1778925293671435, 0.27211602758849585)	(-0.25341340993501815, 0.11461566719480763)	(0.11589170941297815, 0.4763865705732855)	(0.05661535411571033, 0.728597962749012)
Nitrites_DM_Ma		(0.108259177804539, 0.5060900628243972)	(0.11806054328921944, 0.4681167956749165)	(0.02541041639042192, 0.8763179896883724)	(0.010876792893221982, 0.9468910579481487)	(0.12653432550865806, 0.43655037078026626)	(-0.0280471706242386, 0.8635989793298583)	(-0.25893779192970584, 0.10666026485840277)	(-0.12034628741200477, 0.45948453558403524)	(0.16196165519808503, 0.31805350055192827)	(-0.21921794175050918, 0.17411812594588477)	(-0.2902129215430863, 0.06928083613024243)	(-0.024891836464086783, 0.8788231982814243)	(-0.2694889030325982, 0.09264197310898918)	(-0.3098235079708373, 0.051711048551841235)	(0.10749660252682335, 0.5091082699905237)	(0.10316493589147159, 0.5264226948555453)	(-0.2719668602131003, 0.08956562754399722)	(0.08492047263791767, 0.6023695356388274)	(0.15997747659887074, 0.32409756918136723)	(0.1023185975039284, 0.5298390396638781)	(-0.04970430952140374, 0.7606878192805187)	(0.12441315925115894, 0.4443396328698376)	(-0.19954010064677186, 0.2170375068739612)	(0.32257922133233424, 0.042345853832560856)	(0.25537049833300096, 0.11174767305484708)	(0.18014131446890916, 0.2660023889645735)	(-0.025239331720069466, 0.8771443526417162)	(0.0357346565523412, 0.8267209553767972)	(0.17798563770856168, 0.2718610825486422)	(0.07272648376231311, 0.6556198937999522)	(-0.03806796996639485, 0.8155961466409287)	(-0.037271747775675865, 0.8193884939333702)	(-0.10499390028270082, 0.5190769514397144)	(0.22224830464195264, 0.16809253966512497)	(-0.02416592372798003, 0.8823319630146765)	(-0.02271127589192686, 0.8893697439742936)	(0.20784008490061331, 0.1981220503712045)	(0.21560812929714718, 0.18149607714294022)	(-0.12379659231282394, 0.4466179597316786)	(-0.2827681962726905, 0.0770686899549272)	(-0.12517021247697693, 0.441550913543616)	(0.2269120918609263, 0.1591149469575155)	(-0.2345070680979392, 0.1452485421412508)	(0.0319248861474672, 0.8449562605334684)	(0.14946252508532992, 0.3573146192051708)	(-0.3272957631119625, 0.039253022012095455)	(-0.13969311638484763, 0.3899501620460092)	(0.12860644529858503, 0.42901470396456776)
Nitrites_DM_Fe		(0.38583231776291316, 0.01393698403619363)	(0.41210523108255265, 0.008234393729501023)	(0.29907918660637606, 0.06083023512305482)	(0.3286109852891611, 0.03842420588299009)	(0.38091957300098067, 0.01531001714121472)	(0.20767141604826334, 0.19849452582724234)	(-0.24739608205206362, 0.12378219128967576)	(0.017960021740686966, 0.9124125477545544)	(-0.012353803746257646, 0.9396915549491474)	(-0.16734122221590036, 0.30202592515712723)	(-0.21444791364875052, 0.1839139995678907)	(-0.0475679223338325, 0.770691013571007)	(-0.2493077417118011, 0.12081245914935475)	(-0.29413980811296225, 0.06543057154718385)	(0.36966626414791864, 0.01889084635336549)	(0.3448066109472352, 0.02933855539658425)	(-0.23756509955973878, 0.1399238396151902)	(0.30314633837024096, 0.05723861389764824)	(0.01755621368778687, 0.9143744812365413)	(0.23218812011556594, 0.1493845507543547)	(-0.20139867059144803, 0.21269734172262272)	(0.2178403995944821, 0.17690782549681885)	(-0.09470176930978025, 0.5610632975105112)	(-0.10998406410836031, 0.499296604224295)	(0.24460667648167445, 0.12821313685062743)	(0.300062884764861, 0.05994554202264203)	(-0.08020813844374136, 0.622727200575259)	(-0.010853098608071796, 0.9470065882040632)	(0.2801023644531879, 0.08001815748148797)	(0.02957166363097945, 0.8562604668715256)	(0.022343222816281073, 0.8911517831464507)	(0.02295451468804219, 0.8881923243955363)	(0.159814139679301, 0.32459829236354765)	(-0.15639521669841314, 0.33519009120543897)	(0.015250340216686425, 0.9255870046795793)	(0.21200319107381313, 0.18908362901931297)	(-0.17160202396475335, 0.2897044889627779)	(-0.11590875026717415, 0.47632129571256776)	(0.049358959985120625, 0.7623022945548259)	(-0.16687034942026863, 0.3034078352725165)	(0.26297012756322125, 0.10112393993542944)	(-0.015869291754395425, 0.9225758121229012)	(-0.06924883392281489, 0.6711352367488232)	(-0.048591554650924344, 0.7658933866064528)	(0.06158757315073896, 0.7057862703914473)	(-0.32640420476083315, 0.039823098134802365)	(-0.11449486193450732, 0.48175314649911516)	(0.1481534972694332, 0.3615890008334466)
HBAC_Cirr_Ma		(-0.2482776520401733, 0.12240596501933296)	(-0.23832247331808756, 0.13862765027363005)	(-0.14685235786419662, 0.36586796959437273)	(-0.13393419050159538, 0.40997633294074165)	(-0.21845849526920036, 0.17565217539687128)	(-0.2463106273863157, 0.1254925858156899)	(-0.024491193798382334, 0.8807594626286579)	(-0.09625498871285984, 0.5546272915527855)	(0.22708029637744548, 0.15879780046050873)	(-0.11106922992466378, 0.4950466396695765)	(-0.02300910914328523, 0.8879280874024014)	(0.010438845637821631, 0.9490266026300893)	(-0.02435816923646252, 0.8814025084119341)	(-0.05132914044878696, 0.7531054171224553)	(0.15078563159895778, 0.35302544664110425)	(0.17845227288932075, 0.2705857285929974)	(-0.01339117909676782, 0.9346377930867592)	(0.1462828612919705, 0.3677503364942841)	(-0.3455935187115226, 0.0289467958400838)	(-0.1625678454223998, 0.3162211974740047)	(0.2740657804806902, 0.08702212772886199)	(-0.05315401483597009, 0.7446167014846912)	(-0.05976124919753253, 0.7141369016599703)	(0.03975912034115726, 0.8075551659972492)	(-0.15588208213905952, 0.33679801150480104)	(0.24875013117154218, 0.12167311373189625)	(0.22801849319033976, 0.15703726832220555)	(0.08893920217546311, 0.5852395174243231)	(0.23786652208683273, 0.13940690921467117)	(-0.12824937149133311, 0.43030806972176294)	(-0.26068793252868455, 0.10422969922455698)	(-0.26070017341017554, 0.10421284930034512)	(0.03733840591998422, 0.819070849290713)	(0.11686435107842057, 0.4726684139252848)	(-0.025434934400928904, 0.8761995748399972)	(-0.06257652067954966, 0.7012785166428253)	(-0.22528845113858334, 0.16219997219778415)	(-0.19291065393910284, 0.2330152144622423)	(-0.014257490740297862, 0.9304193273127981)	(-0.05714287543718829, 0.726166413608641)	(0.14855598573286005, 0.3602714881225245)	(0.07404278706254645, 0.6497838610352429)	(-0.23321911996171657, 0.14753516693727134)	(0.0667482717276474, 0.6823755837967556)	(-0.22928258080003713, 0.1546877159032068)	(0.11071953884323026, 0.49641414725007926)	(0.16130731964803527, 0.3200388077301934)	(-0.3436750325875822, 0.029909572662084587)
HBAC_Ctrl_Ma		(-0.23321605613968546, 0.14754063775028886)	(-0.2295906244726816, 0.15411906124763908)	(-0.1527863886449309, 0.3465991767585578)	(-0.1417997429701249, 0.3827697400176433)	(-0.20715802167213235, 0.19963129065302393)	(-0.24597061665941938, 0.1260319732421773)	(-0.0234940661288455, 0.8855814250920614)	(-0.0995189133270803, 0.54121679084901)	(0.20129842277460425, 0.21292989558692874)	(-0.11111637635154929, 0.4948624160134236)	(-0.0219153739694635, 0.8932240043905595)	(-0.005051960316751424, 0.9753186780195255)	(-0.026274995032905046, 0.8721439504929827)	(-0.05332959021313477, 0.7438015327900649)	(0.15396559926498132, 0.3428453609229347)	(0.18265619787285312, 0.2592736468709873)	(-0.018004447227720287, 0.9121967340756492)	(0.15719333401718066, 0.33269862012216767)	(-0.32584292168109474, 0.04018543653882654)	(-0.18280546058194094, 0.2588778750007592)	(0.27789814424284776, 0.08252276540121771)	(-0.06291144987042616, 0.6997541410777748)	(-0.06415384917007541, 0.6941097417787713)	(0.05902550819966474, 0.717510355556708)	(-0.13924587061606541, 0.39148464726556753)	(0.23280088406814547, 0.1482833533320102)	(0.2276378671970029, 0.15774979532209238)	(0.08705039260824811, 0.5932636087309804)	(0.22233314671183232, 0.16792603034431514)	(-0.12247963115017768, 0.4515056746870326)	(-0.2619877850149812, 0.10245198595807437)	(-0.2622351489160506, 0.10211632262317569)	(0.026464251557632493, 0.8712307037728395)	(0.13613511646659593, 0.40225450411195385)	(-0.03012363225820271, 0.8536063393034605)	(-0.055030847697902306, 0.7359172547254107)	(-0.19859725186861166, 0.21926248290139602)	(-0.16854884917924698, 0.29850020890511664)	(-0.007243311148445803, 0.9646185658790604)	(-0.05335466643129446, 0.7436851303428902)	(0.1770819502523761, 0.2743421539404897)	(0.07499886103360062, 0.6455578290795243)	(-0.21957882727570266, 0.17339252871744942)	(0.06084261295390989, 0.7091884641529798)	(-0.2328524009647183, 0.14819104431926222)	(0.10108569888829023, 0.5348350547517393)	(0.16537451157038274, 0.30782450976294307)	(-0.33044706467781654, 0.03729108911006037)
HBAC_Cirr_Fe		(0.2725599128931206, 0.08884120614572708)	(0.28161902821490925, 0.07832952145063676)	(0.04174749898614602, 0.7981259056602401)	(0.034801912425020134, 0.8311775933056887)	(0.24351607376705692, 0.12997735662343596)	(0.3877955547289098, 0.013418242602103876)	(-0.0918462866105462, 0.5729851110343627)	(-0.04982751585079052, 0.76011208339822)	(-0.5443763197392605, 0.00028199476990003124)	(0.10584408385730307, 0.5156797122375212)	(-0.05998395400516544, 0.7131168285361211)	(0.09257259684583682, 0.5699418059558325)	(-0.08363958493730092, 0.6078745674397581)	(-0.09376053104732247, 0.5649802683970013)	(-0.06642522169642584, 0.683832744144004)	(-0.06757727878096824, 0.678641444779605)	(-0.0708419860298282, 0.6640102844432032)	(-0.07945867240462644, 0.625991159180517)	(0.327418438624126, 0.03917510451197198)	(0.30007168486880953, 0.05993767408330993)	(-0.0698990512988521, 0.6682238389861581)	(-0.1272662457149279, 0.4338802764753078)	(-0.006777135453615279, 0.9668943983911484)	(-0.016436715668490982, 0.919816235460607)	(-0.004619594305809561, 0.9774304333803434)	(-0.1601662280736128, 0.323519537306304)	(-0.2582381704551881, 0.10764385971579314)	(-0.23950212310541044, 0.1366264805167077)	(-0.15808142384413218, 0.3299398143435429)	(-0.22207033927648726, 0.16844219733898266)	(0.13910511247423288, 0.3919683105493471)	(0.13953533459121634, 0.39049110487260685)	(0.22443008524776217, 0.16384832197897573)	(0.21144867288920047, 0.19027038235906227)	(0.11990639271546519, 0.4611391451495953)	(0.21915387397014185, 0.17424716793704012)	(0.008154614193091575, 0.960170472524546)	(-0.012580707867972364, 0.9385859443753525)	(-0.010220443950945882, 0.950091718323245)	(-0.0270436217738281, 0.8684360145278127)	(0.016479940199516475, 0.9196060573579543)	(-0.10410613651751695, 0.5226361566083138)	(0.033899998858582345, 0.835491886245787)	(-0.08371416384799919, 0.6075534505325575)	(0.14819744712994232, 0.3614449937676212)	(-0.14541238363060732, 0.3706387042255458)	(0.0009882395004021857, 0.9951712507601592)	(0.44474866460632717, 0.004035615002189315)
HBAC_Ctrl_Fe		(0.3081433854697988, 0.05305978812216949)	(0.312895918797582, 0.04931591869907894)	(0.03880555891173541, 0.8120867589424917)	(0.02646878341296673, 0.8712088375750543)	(0.2786278436418506, 0.08168696015671438)	(0.3822572621124929, 0.014925292414903797)	(-0.043046546592628486, 0.7919807240691211)	(-0.052903055961086215, 0.7457823405531883)	(-0.5433820312570332, 0.00029080479862210224)	(0.1432417582889542, 0.37789980309361915)	(-0.013179655972489558, 0.9356680675108014)	(0.12403581696055918, 0.4457332244620076)	(-0.0334497688619243, 0.8376473437070477)	(-0.0436957163762204, 0.7889144257305287)	(-0.0748755847826318, 0.6461021210681683)	(-0.07447597828956659, 0.6478677217103666)	(-0.023289881899473924, 0.8865693375938368)	(-0.08340426896749958, 0.6088882511366653)	(0.30916218487026254, 0.052238610090248605)	(0.2703433573161406, 0.09157211803470754)	(-0.017950648159193023, 0.9124580842800893)	(-0.11456777458773056, 0.4814722433800074)	(0.01931425058995301, 0.9058367247677096)	(-0.07910280853647944, 0.6275434339876603)	(0.0023591638090543245, 0.9884729392125957)	(-0.15445696025184016, 0.3412885879284089)	(-0.30711376032663845, 0.053900175990556576)	(-0.25999530577396257, 0.10518650773811188)	(-0.14366131586862527, 0.37648979639667857)	(-0.20575718646831817, 0.2027562351780362)	(0.12632600202332178, 0.4373120067254612)	(0.12670890338608992, 0.4359126750247505)	(0.27024912819194535, 0.09168963183783031)	(0.2066070539767151, 0.20085632005190773)	(0.12308146450085405, 0.4492684607026731)	(0.20588943028443668, 0.2024597759525438)	(0.049540107648262076, 0.7614553226753447)	(0.03768347347670882, 0.8174269628855388)	(-0.030831745086966227, 0.8502037279133078)	(-0.05380825853430525, 0.7415805533736975)	(0.004288834726388483, 0.9790460274545771)	(-0.10674956764032874, 0.5120737204224557)	(-0.00758758194513559, 0.9629380399406093)	(-0.10632040290823536, 0.5137812473464742)	(0.1402798086204499, 0.38794257250261854)	(-0.14018003764046755, 0.3882835493614346)	(0.0002826210436299749, 0.9986190457963069)	(0.4250756171867051, 0.006253506609524037)
HBAC_DM_Ma		(-0.22774735833193543, 0.1575445889125395)	(-0.2241718147451009, 0.16434665063547813)	(-0.14916999868075773, 0.3582671484831874)	(-0.13837842128424097, 0.39447084592542836)	(-0.20184571162241716, 0.21166244363357017)	(-0.2504950543503835, 0.11899512287326663)	(-0.020764845413171043, 0.8987998498717643)	(-0.101577036014131, 0.532841302820496)	(0.1988147419737131, 0.2187478509173887)	(-0.11246119710163502, 0.4896224019625366)	(-0.019319595990153732, 0.9058107807223557)	(-0.008733053720234234, 0.957347703433251)	(-0.024108292403339397, 0.8826106251123539)	(-0.051391773406347735, 0.7528135874621635)	(0.15356059184700102, 0.34413181067391174)	(0.18257479975923901, 0.25948964435828215)	(-0.016210377264735808, 0.9209168872480302)	(0.1574462467145703, 0.3319115077223078)	(-0.3262046242479912, 0.039951632042903945)	(-0.18201910253072442, 0.26096743398996)	(0.2731931430444361, 0.0880727182605744)	(-0.0597969375419485, 0.7139734023517766)	(-0.0640477936660936, 0.6945909371004424)	(0.06371674107612621, 0.6960937491801861)	(-0.1379018289177366, 0.3961171314491382)	(0.23487861191836296, 0.14459377053916078)	(0.22068529557332067, 0.1711813854844005)	(0.08181386593582363, 0.6157581568273298)	(0.22375405289744796, 0.16515503335050877)	(-0.11371979969890492, 0.4847444319787888)	(-0.26424154002482775, 0.09942468514460173)	(-0.26448896551058304, 0.0990965553638865)	(0.02509635960532064, 0.8778350266451017)	(0.13747246834408136, 0.3976036690730359)	(-0.029131258542623266, 0.8583792652030509)	(-0.053939814204728244, 0.7409705074426778)	(-0.20044240256977083, 0.21492286030915758)	(-0.17002258261185585, 0.29423347327121163)	(-0.009781332133947154, 0.952233464893804)	(-0.05630821437531325, 0.730014898334034)	(0.17977533831345952, 0.26699111155568755)	(0.07451462113672422, 0.6476969008980217)	(-0.219584508850976, 0.17338112269938075)	(0.06670743268240954, 0.6825597311510953)	(-0.2368038756428501, 0.1412356150770513)	(0.09998599706242307, 0.5393104805953498)	(0.16482654027019744, 0.3094526407288033)	(-0.3329726169191681, 0.03577721259062518)
HBAC_DM_Fe		(0.3081433854697988, 0.05305978812216949)	(0.312895918797582, 0.04931591869907894)	(0.03880555891173541, 0.8120867589424917)	(0.02646878341296673, 0.8712088375750543)	(0.2786278436418506, 0.08168696015671438)	(0.3822572621124929, 0.014925292414903797)	(-0.043046546592628486, 0.7919807240691211)	(-0.052903055961086215, 0.7457823405531883)	(-0.5433820312570332, 0.00029080479862210224)	(0.1432417582889542, 0.37789980309361915)	(-0.013179655972489558, 0.9356680675108014)	(0.12403581696055918, 0.4457332244620076)	(-0.0334497688619243, 0.8376473437070477)	(-0.0436957163762204, 0.7889144257305287)	(-0.0748755847826318, 0.6461021210681683)	(-0.07447597828956659, 0.6478677217103666)	(-0.023289881899473924, 0.8865693375938368)	(-0.08340426896749958, 0.6088882511366653)	(0.30916218487026254, 0.052238610090248605)	(0.2703433573161406, 0.09157211803470754)	(-0.017950648159193023, 0.9124580842800893)	(-0.11456777458773056, 0.4814722433800074)	(0.01931425058995301, 0.9058367247677096)	(-0.07910280853647944, 0.6275434339876603)	(0.0023591638090543245, 0.9884729392125957)	(-0.15445696025184016, 0.3412885879284089)	(-0.30711376032663845, 0.053900175990556576)	(-0.25999530577396257, 0.10518650773811188)	(-0.14366131586862527, 0.37648979639667857)	(-0.20575718646831817, 0.2027562351780362)	(0.12632600202332178, 0.4373120067254612)	(0.12670890338608992, 0.4359126750247505)	(0.27024912819194535, 0.09168963183783031)	(0.2066070539767151, 0.20085632005190773)	(0.12308146450085405, 0.4492684607026731)	(0.20588943028443668, 0.2024597759525438)	(0.049540107648262076, 0.7614553226753447)	(0.03768347347670882, 0.8174269628855388)	(-0.030831745086966227, 0.8502037279133078)	(-0.05380825853430525, 0.7415805533736975)	(0.004288834726388483, 0.9790460274545771)	(-0.10674956764032874, 0.5120737204224557)	(-0.00758758194513559, 0.9629380399406093)	(-0.10632040290823536, 0.5137812473464742)	(0.1402798086204499, 0.38794257250261854)	(-0.14018003764046755, 0.3882835493614346)	(0.0002826210436299749, 0.9986190457963069)	(0.4250756171867051, 0.006253506609524037)
HOMA_Cirr_Ma		(0.13730534035509095, 0.398183173372063)	(0.14889944967776658, 0.3591494779323958)	(0.23652548559336484, 0.1417176077334374)	(0.24528626410816184, 0.12712287104224473)	(0.1213690892923888, 0.45564975959292353)	(0.2036847694598672, 0.2074417956999209)	(-0.30002848281689876, 0.05997630777920512)	(-0.16457518548828412, 0.3102012890902)	(0.1457461358077696, 0.3695296731577893)	(-0.40610306215141273, 0.009319869802513753)	(-0.2620150365409025, 0.10241496543838724)	(-0.2680559235052323, 0.0944577841626778)	(-0.30679967168797995, 0.05415864920842349)	(-0.3231312220881629, 0.041973972300016614)	(0.37148108997511764, 0.018269874240029755)	(0.3055477684200452, 0.05519875847467525)	(-0.2763043855347938, 0.08437140066574828)	(0.33068133560501894, 0.03714849573935386)	(0.19199142871310168, 0.23529223335449734)	(0.20714296784153377, 0.19966469178501375)	(-0.21062041330892795, 0.1920527738077475)	(0.06218860459586101, 0.7030454967432416)	(0.020767763235203792, 0.8987857029506117)	(0.03808539070607702, 0.8155132189504263)	(0.1562897217696764, 0.33552027406214247)	(0.35275617956582106, 0.025575653151337013)	(0.09857263997924459, 0.5450886926575798)	(0.15654208199728045, 0.3347307601178169)	(0.35546276396583504, 0.024389758377834827)	(0.02058852478404765, 0.8996547891831943)	(-0.06772256022888404, 0.677987822188719)	(-0.0687597209809713, 0.6733284069008281)	(-0.008364666124272462, 0.9591453676199082)	(-0.3745478585078764, 0.017259516130783418)	(-0.04740431345016052, 0.771458612699576)	(0.21639669747417184, 0.1798656573236834)	(0.03995294400773814, 0.806634813724256)	(0.03081192962649356, 0.8502989087031162)	(0.13810129604525506, 0.3954276312775564)	(-0.05230479797368245, 0.7485633436560547)	(0.1661261166051062, 0.3056002099381055)	(-0.13242141213259315, 0.4153325134162338)	(0.011046350778554299, 0.9460643471519705)	(-0.20160765314561438, 0.2122131123016566)	(0.24054152561900966, 0.13488102956417564)	(-0.196335605459089, 0.22466354299691213)	(-0.07836510885517121, 0.6307663111114268)	(0.19335717059621682, 0.23191457662350878)
HOMA_Ctrl_Ma		(0.11846052975105385, 0.46660002744790763)	(0.13114860938993103, 0.41986960529498785)	(0.20611946453822289, 0.2019448163715293)	(0.21515508053071805, 0.18243753446453823)	(0.09973161919398453, 0.5403482732784399)	(0.2252594145591741, 0.16225553510721621)	(-0.30783726554234536, 0.05330854054769108)	(-0.14916990826610854, 0.35826744312965675)	(0.16096713423277467, 0.3210740241387622)	(-0.3906840137959974, 0.012684849502631197)	(-0.27276181829884927, 0.0885956127992279)	(-0.23614511260196766, 0.1423781285422023)	(-0.3131083030462536, 0.049153710700566525)	(-0.32488488458015485, 0.04081009722258819)	(0.3691065947128082, 0.019085882716035125)	(0.3006207941990056, 0.05944835343583256)	(-0.284085321318562, 0.07564316576842822)	(0.3307906632850525, 0.037082104034142756)	(0.20410861363257937, 0.20647744065134238)	(0.22100035302271215, 0.17055550454638346)	(-0.18292925860578388, 0.25854992803071997)	(0.05110486509331471, 0.7541506748143948)	(0.021429598358767378, 0.8955776329285127)	(0.015660274274546564, 0.9235925628813939)	(0.14361026521518047, 0.3766611955736999)	(0.3358957664840871, 0.03408819742072023)	(0.11922765980622245, 0.46369837275135695)	(0.17318265269536395, 0.2852174538817561)	(0.33981538910035847, 0.03192661053915725)	(-0.014688615529552832, 0.9283206763841163)	(-0.03812167510003384, 0.815340501253659)	(-0.03911063255235054, 0.8106362980418288)	(-0.00972927968432612, 0.9524873704373149)	(-0.38227993490762013, 0.014918842734011407)	(-0.021145645291297536, 0.8969538222655326)	(0.22296908201601506, 0.16668174023504045)	(0.05370422762975943, 0.742063072727638)	(0.04281547078741564, 0.7930729394632052)	(0.13013217876830435, 0.42351281046715616)	(-0.04012984728936521, 0.8057950304556415)	(0.13945183992958843, 0.39077753693833706)	(-0.12863797506653873, 0.42890060356123305)	(0.007334276867117842, 0.9641745102074438)	(-0.21311716050413576, 0.18671541504164388)	(0.26949670243104046, 0.0926321641830536)	(-0.20468984641976012, 0.2051600725129287)	(-0.07870879080649638, 0.6292639829306013)	(0.19489930445801512, 0.2281405764451738)
HOMA_Cirr_Fe		(0.02077656133164016, 0.8987430459860061)	(0.06739232786439486, 0.6794738764639526)	(0.3020162644918519, 0.05821913225236831)	(0.3335706356703823, 0.03542621269868964)	(0.0330105035785085, 0.8397514360099865)	(0.07830986937517823, 0.6310079149607316)	(-0.10585089204153235, 0.515652552263564)	(-0.22618432635291336, 0.1604924369743373)	(0.11104852702448219, 0.49512754692187544)	(-0.1471242012628597, 0.364971479734453)	(-0.07280370668473601, 0.6552769519158141)	(-0.09867624751505559, 0.5446641151886629)	(-0.0907725527326032, 0.5774976591195512)	(-0.050810058775194546, 0.7555253067478911)	(0.3054173438209997, 0.055308030927975475)	(0.22648513259959638, 0.15992203604619387)	(-0.10189234900747973, 0.5315637273951197)	(0.1232486180616393, 0.4486481683543798)	(0.19232936637482875, 0.23445337515081047)	(0.2548228140729017, 0.11254473719029762)	(-0.3065946991203157, 0.054327862061343525)	(-0.039954931028415124, 0.8066253798840983)	(-0.07790501220198985, 0.6327798145138166)	(-0.05335087971988379, 0.7437027076919074)	(-0.10167353400404254, 0.5324501569657532)	(0.08828562880650805, 0.5880105662114822)	(-0.07113666080483044, 0.6626955951080871)	(0.00706195451115528, 0.9655039025991642)	(0.06611743941843967, 0.6852220894966272)	(-0.04603396839576961, 0.7778961905080577)	(-0.053936066828529514, 0.7409878825002201)	(-0.052060841422915574, 0.7496982800636918)	(0.24501291019719043, 0.1275605785605996)	(-0.1371573437619613, 0.39869674845753245)	(0.12862505922439244, 0.42894734155888503)	(0.06335053993175109, 0.6977574530814383)	(0.04662755315437114, 0.7751058362924641)	(0.04792560746585491, 0.7690136240115062)	(-0.013573176855023818, 0.9337514131180205)	(0.0038524805202356425, 0.9811775233255184)	(0.23499861732048924, 0.14438274960021863)	(-0.1810498837937675, 0.26355826472412486)	(-0.025118552409168143, 0.877727811113022)	(-0.3058359820435912, 0.05495789955881085)	(0.37996433767094556, 0.015589845278288321)	(0.029845143256736074, 0.8549452498936189)	(0.08756452408344265, 0.591074674623493)	(0.18532978592741978, 0.2522454362105465)
HOMA_Ctrl_Fe		(0.048718778057307434, 0.76529770530736)	(0.08887579361234742, 0.5855081045513755)	(0.28851248928381057, 0.07100252413572818)	(0.31938007080057534, 0.04455412190754482)	(0.06395797621550653, 0.6949985495028875)	(0.0811411589349063, 0.6186737831875955)	(-0.1372999933295345, 0.3982017218587699)	(-0.14954648482830452, 0.3570415110922507)	(0.11556895985875479, 0.4776237481028708)	(-0.14361008700828404, 0.37666179397242905)	(-0.11276926729004377, 0.48842607440862773)	(-0.12787152654644457, 0.4316790337795019)	(-0.12354487420202778, 0.4475499349685519)	(-0.07777204813668634, 0.6333621878046409)	(0.29906103813724855, 0.060846654022472094)	(0.2175363085562386, 0.17752793118697657)	(-0.13894431892791917, 0.39252124363917296)	(0.11056264859018812, 0.4970283125663766)	(0.20732394731775353, 0.19926339775532967)	(0.24897901731416955, 0.12131928004232816)	(-0.31000328626372087, 0.05156837497661088)	(-0.0233366214418169, 0.8863431808592829)	(-0.1684971376990928, 0.2986506398119458)	(-0.059039041581651595, 0.7174482555068957)	(-0.0849004345377306, 0.6024554896832801)	(0.052034548177889384, 0.7498206327944982)	(-0.0640053692016209, 0.6947834585949815)	(0.024742861133058253, 0.8795430999309436)	(0.02497899677193429, 0.8784020533041229)	(-0.04443449693664381, 0.7854286756682249)	(-0.047227830147750914, 0.772286855206025)	(-0.04511737168758177, 0.782210370335585)	(0.2313758628094913, 0.15085347382505554)	(-0.13590273273681444, 0.4030658331545617)	(0.11329078480075812, 0.48640432112299803)	(0.07133471122500097, 0.661812554509214)	(0.049546425944692135, 0.7614257858674326)	(0.04825903857000389, 0.7674509093773987)	(0.0008454675383641185, 0.9958688585667492)	(0.020344886095984276, 0.9008363224631497)	(0.21755260738641055, 0.1774946550879425)	(-0.1481498977561246, 0.3616007966061182)	(-0.004319857490235724, 0.9788944932619228)	(-0.3008874651894622, 0.059211868703510355)	(0.35145540525831137, 0.02616239572918228)	(0.013281396892549523, 0.9351725007955509)	(0.07203867219103716, 0.658677488025456)	(0.15752630825729758, 0.3316625818958332)
HOMA_DM_Ma		(0.12652644434112573, 0.4365791711700562)	(0.13425102709457276, 0.4088595476133716)	(0.20843353751186147, 0.1968154160739316)	(0.2177855284812264, 0.17701960456384938)	(0.10055986254349192, 0.536972791093907)	(0.20189295124112083, 0.21155328856280067)	(-0.2859020401201245, 0.07371091677296684)	(-0.11448613084776954, 0.4817867896001511)	(0.12507638308238753, 0.4418960249752889)	(-0.38506849727662207, 0.014143346663606624)	(-0.25414316711373547, 0.11353982363368927)	(-0.23748219341849192, 0.14006626901307592)	(-0.2946340576613168, 0.06495820962161353)	(-0.30328795001681086, 0.05711667834957722)	(0.3506597177176413, 0.026526780185653277)	(0.2826209687550179, 0.0772293310637307)	(-0.2727966588115667, 0.08855328673792252)	(0.3178594719686242, 0.0456359503651888)	(0.2040663006428588, 0.20657357300256088)	(0.23352112778999373, 0.14699662663982643)	(-0.17352112752549595, 0.2842624996668355)	(0.05954729136712134, 0.7151173723950587)	(0.026005727609230072, 0.873443567020415)	(0.029922964594198607, 0.8545710624038578)	(0.1386996446551627, 0.3933634941278108)	(0.3192686744477154, 0.04463266321578096)	(0.10949580054084819, 0.5012148981446056)	(0.16198901285208575, 0.31797066426297166)	(0.32260440154356806, 0.042328831963362484)	(0.002453205184818281, 0.9880134781667571)	(-0.052962719504178794, 0.7455051681017957)	(-0.054186035651601246, 0.7398291571066663)	(-0.02309859165112121, 0.88749501821287)	(-0.381661111270933, 0.015095725992378822)	(0.01117108720236364, 0.9454562072154071)	(0.25303920633589233, 0.11517031373865479)	(0.03676542912913063, 0.8218021687756697)	(0.025331339322254332, 0.8766999269873101)	(0.10222202708349161, 0.5302295438303555)	(-0.043468060663201455, 0.7899893833915325)	(0.18081060001617394, 0.2642005096617878)	(-0.15267928848119, 0.3469413514109121)	(0.03353057258369451, 0.8372604126316967)	(-0.19775523970579492, 0.22126274434653398)	(0.27787951385283904, 0.08254419161358596)	(-0.198216391830175, 0.2201656946247873)	(-0.06369397198994732, 0.6961971515566066)	(0.1876763552684342, 0.24618288613644015)
HOMA_DM_Fe		(0.060251084110783594, 0.7118939200068806)	(0.10138509078725617, 0.5336197499892502)	(0.3329126907043504, 0.035812541912951135)	(0.35467981052968695, 0.024728011729025813)	(0.07584180232729439, 0.6418409501305162)	(0.14159392011699845, 0.38346783703421383)	(-0.2739385436468971, 0.08717470390449589)	(-0.14631310137206843, 0.3676502381317638)	(0.07402540354321561, 0.6498608002668917)	(-0.26699031529795686, 0.09582573482799364)	(-0.24822463563215919, 0.12248840364953507)	(-0.24810528054049794, 0.1226741489525199)	(-0.2677867514801681, 0.09480190111112163)	(-0.22458567809359073, 0.16354863619499926)	(0.37377959826518026, 0.01750809898609278)	(0.2939381862567171, 0.06562404350478626)	(-0.2812247264001648, 0.07876583050831806)	(0.2217890772336315, 0.16899587523482726)	(0.2591532289365892, 0.10635876391966259)	(0.3040784802361284, 0.05643979247461914)	(-0.27507392694303884, 0.08582051024848407)	(-0.05328389049054817, 0.7440136828806149)	(-0.24439230515893315, 0.12855849716961346)	(-0.0057760055972691056, 0.9717826863211702)	(-0.12323762706490655, 0.44868894064928855)	(0.022598999898869022, 0.8899133053446766)	(0.026892333106282102, 0.8691656299433819)	(0.05942858970410204, 0.7156615225260878)	(-0.012675639384884857, 0.9381234156890765)	(-0.05168903116250267, 0.7514290187246409)	(-0.08997888305433234, 0.5808434776199107)	(-0.08838716357319279, 0.5875796928758665)	(0.24212700718292735, 0.1322504954708818)	(-0.11156482184612704, 0.4931118845063156)	(0.18651463963963963, 0.24917190320948443)	(0.19453828828828826, 0.22902028806462033)	(0.06086392593355094, 0.7090910511300623)	(0.05313605402589847, 0.7447001061852629)	(-0.031182503861631117, 0.8485192552759799)	(0.001315357697650224, 0.993572910450188)	(0.3072300957053685, 0.05380469119575903)	(-0.07708921411189106, 0.6363563835419037)	(0.0030984464954856208, 0.9848611120695832)	(-0.1867518205915424, 0.2485596831301655)	(0.3859369404666974, 0.013908917566363541)	(0.07141516516516515, 0.6614539661366905)	(0.13771584084084082, 0.39676066581582714)	(0.2496360913499313, 0.12030780521290746)
In/gcg Cirr Ma		(-0.019404838865989666, 0.9053970651605252)	(0.012711954575275726, 0.9379464848281497)	(0.2525363216961896, 0.1159188799097783)	(0.24139875195375649, 0.1334539948819674)	(0.04804449990065445, 0.7684562989140111)	(-0.09033210905588801, 0.5793533315612585)	(0.030113982865344106, 0.8536527246016056)	(-0.19190565669582135, 0.23550546814396184)	(0.3345545839387715, 0.0348548359112483)	(-0.2717834179223176, 0.08979062654049037)	(0.03152214222262759, 0.8468888194272051)	(-0.1389468227622932, 0.392512630034462)	(0.029466969043013318, 0.8567640652537504)	(0.016149482974846363, 0.9212130325153415)	(-0.03848320490122226, 0.813620051442662)	(-0.04253323132328722, 0.7944075163905276)	(0.030864927208325028, 0.8500443469324795)	(-0.009966178061583899, 0.951331846631718)	(-0.03857706637659109, 0.813173523752024)	(0.0419501703215823, 0.7971663621853056)	(0.003378537207107299, 0.9834927795208948)	(0.31100688299726287, 0.05077771065320495)	(0.08445153754905793, 0.6043824352739523)	(-0.22104334890716212, 0.17047021836214687)	(0.038063977019635514, 0.8156151544859116)	(0.03351555998224441, 0.8373322980745932)	(0.1307034029946461, 0.4214631833646355)	(0.2690368561958545, 0.09321185929980708)	(0.01762007290477986, 0.914064182522601)	(-0.023953559223599426, 0.8833588682505308)	(-0.5378010008405726, 0.00034500742277552155)	(-0.5379201153387921, 0.00034376187704847014)	(-0.06315987612175589, 0.6986242188297014)	(0.04026279185683949, 0.805164066427022)	(0.08388065450745093, 0.6068368484252795)	(0.014355414026442944, 0.9299426101416393)	(-0.03618257097998946, 0.8245827203785209)	(0.0020667972496756283, 0.9899013869200457)	(0.15043674097794835, 0.3541534141485325)	(0.16269800447644983, 0.31582864082192097)	(0.16644766241368755, 0.3046517602822028)	(-0.0980097910659277, 0.5473979656277347)	(-0.02309317634087735, 0.8875212258167103)	(-0.21459756550912856, 0.1836008412660308)	(0.10540643683920145, 0.5174271168364702)	(-0.08144117238531029, 0.6173727585504198)	(0.1020829441880387, 0.530792203190221)	(-0.047728718036981456, 0.7699368229473061)
In/gcg Ctrl Ma		(0.01271676333450779, 0.9379230563426839)	(0.03041452835417822, 0.852208210446825)	(0.2659219721929641, 0.09721242464074956)	(0.26898449076906483, 0.09327804942919964)	(0.07324200669786657, 0.6533318142274638)	(0.07650000485670518, 0.6389446324913044)	(0.08377503644471118, 0.6072914032249481)	(-0.22536661353620277, 0.16205047312446139)	(0.37512942398973986, 0.017073322769143556)	(-0.09009291154656755, 0.5803622401279789)	(0.10689299571613416, 0.5115036942836062)	(0.004336196639800195, 0.9788146831346873)	(0.0811749306439698, 0.6185272729224887)	(0.09210838836235047, 0.5718860279700722)	(0.05556599341835018, 0.7334426512955066)	(0.05952774538402671, 0.7152069652069482)	(0.10181661963234047, 0.5318704292821521)	(0.1004139449978453, 0.537566734608355)	(0.08522621963490197, 0.6010586829228239)	(0.11308714818234153, 0.48719323665763636)	(0.08174183076084604, 0.6160700923958651)	(0.22276466445895104, 0.16708098207372377)	(0.22473492492221522, 0.16326154623060038)	(-0.01943754172633074, 0.9052383524818534)	(0.03956773907473222, 0.808464171737142)	(0.041423725820751524, 0.7996594103931813)	(0.07664530717907304, 0.6383059619413437)	(0.17635702338164322, 0.27634313642452213)	(0.045887569543464124, 0.7785848142253933)	(0.11986210146927115, 0.4613059181063093)	(-0.3470834382388198, 0.028216879663813105)	(-0.3478506277169016, 0.02784700878292548)	(-0.0017831168593066301, 0.9912874253933521)	(0.015110278529023673, 0.9262685467837299)	(0.13173203459559407, 0.41778643981644803)	(0.06595984353326398, 0.6859338817310734)	(0.015224874022748809, 0.9257109196456579)	(0.0024425785677984696, 0.9880653967908881)	(0.05324446450343116, 0.7441967236335745)	(0.07947027239438599, 0.6259405868537307)	(0.20409318561046633, 0.20651248849846016)	(-0.003004131526924987, 0.985321880615966)	(0.10729878275456428, 0.5098926993149324)	(-0.29636242970792603, 0.06332757228381398)	(0.16529005812451802, 0.3080750822896919)	(-0.004785138008814314, 0.976621868681532)	(0.19009195305603532, 0.2400452057537236)	(0.10936265313985516, 0.5017386582492674)
In/gcg Cirr Fe		(-0.05548276743722288, 0.7338273283492603)	(-0.09566922850726028, 0.5570504053536298)	(0.07117018397932928, 0.6625460947973059)	(0.07739070752963643, 0.635033642001507)	(-0.130312479182597, 0.42286526513605505)	(-0.11969004449905163, 0.46195408315205155)	(0.03714996017033105, 0.8199689192713526)	(0.1900205323667858, 0.24022517624977183)	(-0.07673528778157673, 0.6379105848887879)	(0.2309688838813882, 0.15159343371470282)	(0.0326512935858262, 0.8414728794398534)	(0.1793865696856472, 0.26804406447864354)	(0.038851354088558956, 0.8118689879208422)	(0.045537786295351664, 0.7802307823310208)	(0.09414305979494127, 0.5633868500576773)	(0.11295248848104754, 0.48771529047351114)	(0.028606517900398806, 0.8609050815097231)	(0.16378379418187877, 0.3125658998435796)	(0.09864841061264534, 0.5447781736497372)	(-0.07170006739527712, 0.6601847384686239)	(0.048050306945526026, 0.7684290805100759)	(0.039802873042813, 0.8073473882808813)	(0.11738763719319051, 0.470674391297478)	(0.2356919310777302, 0.1431680402673375)	(0.3152261207996482, 0.04755962345782067)	(-0.059876112777268106, 0.7136107212033296)	(0.10745464150752904, 0.5092746103893186)	(-0.010897935351364305, 0.9467879709741409)	(-0.06482679229138258, 0.6910592270186104)	(-0.10524477202179905, 0.5180733433846244)	(0.2021681249233147, 0.21091822994572532)	(0.20292850974742074, 0.2091702636470267)	(-0.3591572747666565, 0.022845133678039194)	(0.10558424437982382, 0.5167168254054405)	(0.07637455567009514, 0.6394962462209041)	(0.23325202137083112, 0.14747642699812435)	(0.16897730551174298, 0.29725567962548344)	(0.14430002615917115, 0.3743492755305723)	(-0.14170352193241204, 0.38309600338479455)	(-0.1437228330536768, 0.3762833179159313)	(-0.4439543122133832, 0.0041096618959573575)	(0.006008263053849974, 0.9706485292113967)	(0.11293126478892461, 0.4877975977115554)	(0.11208639248377056, 0.49107991782339866)	(-0.1950441458164386, 0.22778828237921114)	(-0.14364796649989636, 0.3765346115543833)	(0.2824169687555115, 0.07745234971629529)	(-0.07328425210402664, 0.6531444519260322)
In/gcg Ctrl Fe		(-0.007347463259937835, 0.9641101407683412)	(-0.03361605765461804, 0.8368511059034931)	(0.011500347609904864, 0.9438510785380173)	(0.03257565061466449, 0.8418354765651667)	(-0.06449809575704296, 0.692548641538226)	(-0.02982841517782969, 0.8550256874253088)	(0.0473755805202454, 0.7715934403633051)	(0.1785212739596688, 0.27039747740489806)	(-0.2000565030290801, 0.21582550829791664)	(0.11971636367304854, 0.46185490317548483)	(0.08722694280709187, 0.5925115378664929)	(0.021680983199000976, 0.8943595382907543)	(0.05968468888967028, 0.7144876905294015)	(0.07943292207395361, 0.6261034286024445)	(0.03716914424605857, 0.8198774839432322)	(0.025726501948301762, 0.874791593133521)	(0.08177323702449527, 0.6159340849446782)	(0.051899342358436906, 0.7504498936104858)	(0.12051813437358383, 0.4588390224582459)	(0.04683027962073728, 0.7741534854766134)	(0.07704941797319702, 0.6365310643605033)	(0.003567238621761542, 0.9825709389094952)	(0.05029558236255005, 0.7579260014330671)	(0.15935028168880805, 0.3260229223106379)	(0.1467107855003729, 0.366335371256554)	(0.12521262577636255, 0.4413949629359625)	(0.11501521434886793, 0.4797503132080714)	(0.022553987944562648, 0.8901312355248368)	(0.1154256112746274, 0.4781737786006277)	(0.003017771240768432, 0.9852552445457606)	(0.17504343221076227, 0.2799932584623525)	(0.17664729664414702, 0.2755407649023612)	(0.07780020401922086, 0.6332388487944947)	(-0.2766776466059739, 0.08393558955386506)	(0.08144117238531029, 0.6173727585504198)	(0.26843685967093633, 0.09397242804713059)	(0.03120159367625065, 0.8484275979459646)	(0.01521914338397508, 0.925738804377318)	(-0.07005356352656023, 0.6675327006946936)	(-0.06331319573737136, 0.6979271916061798)	(-0.2988172078188198, 0.06106758892174798)	(-0.11753664599094013, 0.47010739812714486)	(0.20427134844613465, 0.20610800833443896)	(-0.045623104478318674, 0.7798292147509374)	(-0.10061950159539088, 0.5367301272000151)	(0.13961343837481763, 0.390223277333394)	(0.3194783317649557, 0.04448493478410994)	(0.025461579897681053, 0.8760708878692693)
In/gcg DM Ma		(-0.0015071719507564788, 0.9926356932067653)	(-0.09190272344791933, 0.5727483706521816)	(-0.007729741836165566, 0.9622441453218402)	(0.009320778644080301, 0.9544801478002666)	(-0.07211376012485707, 0.6583434248853068)	(-0.25283580940955325, 0.11547263840454382)	(0.3112716359726223, 0.05057076296583402)	(-0.1705094955612676, 0.2928324390528997)	(-0.019160341135179504, 0.9065837697645979)	(0.04702135258171584, 0.7732561780301908)	(0.2901919003420403, 0.06930191732190169)	(-0.04779242818214563, 0.7696380568020654)	(0.2919482187669249, 0.06755794628635403)	(0.27501067228677323, 0.08589552353157481)	(-0.002346536884220869, 0.9885346312776498)	(0.0033801243435724946, 0.9834850259817198)	(0.2608462750654786, 0.10401189646558033)	(-0.009684116418331523, 0.9527076751295832)	(-0.22714477039258013, 0.1586763577290485)	(-0.3491155114010876, 0.02724595734424198)	(0.018488106383337165, 0.9098475814686546)	(-0.15451775714261837, 0.34109626833849926)	(-0.1151355961918823, 0.47928758602118415)	(0.19428151609554736, 0.22964739016443267)	(0.05939860117632011, 0.7157990173774358)	(-0.1473366611579003, 0.3642717436178686)	(-0.28475007463692603, 0.0749315888980937)	(-0.2578546268788024, 0.10818599934823876)	(-0.14567183267801959, 0.36977640484861096)	(0.18531001525343652, 0.2522969359188337)	(0.1606833007747051, 0.32193936104978266)	(0.16050312288070745, 0.3224894355948398)	(-0.2044953492857446, 0.20560024707263116)	(0.11787894305871886, 0.46880629678574703)	(-0.18324263786694817, 0.2577210069585286)	(-0.2661850300197296, 0.09686956007494456)	(0.30571922960494985, 0.055055367548041946)	(0.32420533221048153, 0.04125794952033089)	(-0.14977940191000477, 0.3562845286325226)	(-0.34343181545375323, 0.030033494316923887)	(-0.012861438099647602, 0.9372182187643792)	(-0.04703343421841932, 0.7731994506061679)	(0.0002816241017180165, 0.9986239170889533)	(-0.004224361525770247, 0.9793609563980961)	(-0.16162946058513347, 0.31906043598224976)	(-0.045036593024134715, 0.7825908848668615)	(0.02542690981154273, 0.8762383309763587)	(-0.2057596309074594, 0.2027507525741944)
In/gcg DM fe		(-0.3023763726205186, 0.05790523819737968)	(-0.30819427648057374, 0.05301852456550647)	(-0.28354955418519534, 0.0762205138008871)	(-0.24949558996780605, 0.1205235532760686)	(-0.29390823226897417, 0.06565282527763804)	(-0.3270775115398612, 0.03939195693790031)	(-0.19653829938596856, 0.2241757992755578)	(-0.11499258407116998, 0.47983732623014497)	(0.2118908313772792, 0.18932367171562808)	(-0.31212773843742975, 0.049906217014631445)	(-0.1719132950469869, 0.28881727596687284)	(-0.16392708601331607, 0.31213691317989206)	(-0.1899399533218438, 0.2404283341124712)	(-0.1721985568364432, 0.2880057420775764)	(-0.04430261637409001, 0.7860506202774349)	(-0.04732174081001493, 0.7718460980140379)	(-0.15159572479454758, 0.35041482960673187)	(-0.11197847237119266, 0.4915000049828593)	(-0.20499346220553516, 0.2044742620894731)	(-0.16376520628895103, 0.3126215755246851)	(-0.09863451679638255, 0.544835106201661)	(-0.14926077391054873, 0.35797140076134315)	(-0.03744018164674901, 0.8185859145693403)	(0.1678013867872127, 0.30067933211836423)	(-0.30780129565260816, 0.05333783088023681)	(0.13283835712063727, 0.4138523209761912)	(0.2181225264726271, 0.1763338959758421)	(0.10177723971621969, 0.5320299508650669)	(0.13483595896652395, 0.40680235321210645)	(0.03225243013571261, 0.8433852066759244)	(-0.09010278548114306, 0.5803205773356788)	(-0.08898067864965535, 0.5850638603623914)	(-0.056590498219047256, 0.7287125980654088)	(-0.23829190798255348, 0.1386797880694068)	(-0.1952523960067174, 0.22728241293706025)	(-0.24122725138552162, 0.13373859272226332)	(0.01654060387656661, 0.9193110909794895)	(-0.02282871507596262, 0.8888012394869367)	(0.18208292182037566, 0.26079743323553073)	(0.12333861424802461, 0.4483143936909405)	(0.04618852222647168, 0.7771693894672236)	(0.029759677938600654, 0.8553562279307794)	(0.004599860328060936, 0.9775268214996427)	(-0.04909646839950755, 0.7635300818840931)	(-0.10972406470616784, 0.5003176258299836)	(0.3575717833645363, 0.02349770947030819)	(-0.056014262573767556, 0.7313718227900217)	(-0.28975465831899766, 0.06974155459383558)
amm_cirr_Ma		(-0.013236716400997883, 0.9353901306679144)	(0.020859957238672528, 0.8983387206380752)	(0.02771785297216823, 0.8651857352513689)	(-0.04505677063009676, 0.782495831913635)	(-0.0356858196815703, 0.8269541656445282)	(0.22703842146944433, 0.15887671185711494)	(0.06014261614012737, 0.7123903954850208)	(0.01720418052371408, 0.9160852714192036)	(0.014043500749787165, 0.9314611719311252)	(-0.11460716408806439, 0.4813205270867503)	(0.01919827481026597, 0.9063996400766292)	(0.11751803989730511, 0.4701781763536539)	(0.05157445352920902, 0.7519626083208736)	(0.07413843767342765, 0.6493605768142576)	(0.06275522737833003, 0.7004650181812719)	(0.06117947073367715, 0.7076493582428409)	(0.029598737191183173, 0.8561302476775247)	(0.05369328863814662, 0.742113815955065)	(0.19488384747556195, 0.22817819406951415)	(0.35268445175198543, 0.025607720451498367)	(0.12924723621090722, 0.4266991283516861)	(-0.04112290578321122, 0.801084865919559)	(0.09262822108578862, 0.5697090408045542)	(-0.10574759600059641, 0.51606470904127)	(-0.20698438026397073, 0.20001680073384545)	(-0.23407699086783013, 0.14600918575864266)	(-0.23904224765248083, 0.13740405739580203)	(-0.2755196246574439, 0.08529339953931922)	(-0.24916593371518445, 0.12103090057287162)	(-0.02565466574413532, 0.875138455507429)	(-0.09790669985208207, 0.5478214340368981)	(-0.09809904653755407, 0.5470314559726979)	(-0.04974657602888949, 0.760490296039403)	(0.1790022155079049, 0.2690877497818137)	(0.5028386436351768, 0.0009435481977692241)	(0.4023835222371257, 0.010052236121373345)	(-0.036845620927576636, 0.8214197774088625)	(-0.05703284084888084, 0.7266733877782277)	(-0.228128759504959, 0.15683128931153145)	(0.07290497733692483, 0.654827321413515)	(-0.17046151242722615, 0.29297031355202746)	(-0.014600256228275224, 0.9287507577065492)	(-0.13538637018125702, 0.40487199218244185)	(0.36109291242518343, 0.022068991587581445)	(0.22159119555205392, 0.16938619939576008)	(-0.12565101125828154, 0.4397848267328055)	(0.20546145567588311, 0.20342029136337955)	(-0.04237929411814997, 0.795135656415574)
amm_Ctrl_Ma		(0.09480346507889728, 0.5606408461341645)	(0.06730761578079134, 0.6798552760877143)	(0.08544029605838364, 0.6001415932630871)	(0.10379633142974654, 0.5238810470459189)	(0.13215466898813627, 0.4162810482829724)	(-0.012896590030943912, 0.9370469700091835)	(-0.10075082831026387, 0.5361959618244249)	(0.10867617558222221, 0.5044434520727834)	(-0.18957018026580857, 0.2413621048078565)	(-0.041490351364112055, 0.799343787348189)	(-0.1300013929396609, 0.42398287349095976)	(-0.12217207896648566, 0.45265127911213265)	(-0.15044829383331704, 0.3541160286823205)	(-0.14071014138782734, 0.3864738772263461)	(0.04277196154921612, 0.7932786362478711)	(0.02677062102505393, 0.8697526848826145)	(-0.19741186609251565, 0.2220820454576736)	(0.1821947287046405, 0.2604997812029363)	(0.043476219972090155, 0.7899508496623827)	(0.02103088911839264, 0.897510077092009)	(-0.04037179607548586, 0.804646815770801)	(0.0023009016690828886, 0.9887575943184432)	(-0.18878197793354407, 0.2433606856768309)	(0.009253171972429397, 0.954809977900343)	(0.05368817699151669, 0.7421375279654715)	(0.044078392230546846, 0.7871083550386497)	(0.10882369016109254, 0.5038616072127944)	(0.14926997561799585, 0.3579414296271748)	(0.02531009612225528, 0.8768025350161501)	(0.044153547259086774, 0.7867537833729056)	(-0.04234741802705556, 0.7952864552879275)	(-0.0436640222181899, 0.789064057940638)	(-0.014036240728570085, 0.9314965204968007)	(-0.05145298348470775, 0.7525284202692137)	(0.03280612095771782, 0.8407308099377513)	(0.1641244706568515, 0.31154659377663957)	(-0.005782254716113643, 0.9717521699644068)	(0.002020677771593909, 0.9901267209165621)	(-0.05077740624477368, 0.7556776057673273)	(-0.044544705319706536, 0.7849090371889472)	(0.4969711468310736, 0.001105665894557662)	(0.28823669084844844, 0.0712849156622213)	(0.08865515002507131, 0.5864431385505519)	(-0.0016435011922020632, 0.991969585290816)	(-0.1210385476112834, 0.45688716016685826)	(0.07129112694531241, 0.662006843544767)	(0.00549115329335191, 0.9731737485839304)	(-0.03172292646739969, 0.8459252489111219)
amm_cirr_Fe		(0.028327840350553257, 0.8622470408839324)	(0.024312210045265913, 0.8816246943536371)	(0.1606069840756459, 0.3221722805012649)	(0.19828602154665453, 0.22000037628455998)	(0.016465957688227298, 0.9196740463483202)	(-0.09317789287330652, 0.5674112288246849)	(0.11449094515423242, 0.48176823869940355)	(-0.22133838188389116, 0.16988582119446924)	(-0.13577405390769748, 0.40351549837637124)	(-0.09947782241813805, 0.5413846497656388)	(0.17307828913707668, 0.2855123189512534)	(-0.15556000983303378, 0.3378096610666451)	(0.10518407954792999, 0.5183160542189424)	(0.05778717464022372, 0.7232001816649092)	(-0.1176967896027605, 0.4694984399120973)	(-0.13248766868734219, 0.4150970962265734)	(0.1346646542017632, 0.4074042141469604)	(0.026533714674743414, 0.8708955546805455)	(-0.007326695601768013, 0.9642115182917076)	(-0.07339751511829991, 0.6526422235573646)	(-0.08344682301037681, 0.6087048852338952)	(0.01935271738712593, 0.9056500272729573)	(0.05577989158376447, 0.7324542919922841)	(-0.0891321736761451, 0.5844224635369755)	(0.1086814085770988, 0.5044228056440709)	(0.2898541821108248, 0.06964129295848448)	(-0.050221005697432375, 0.7582741842022787)	(-0.008392973019472642, 0.9590072279558849)	(0.3080171700551329, 0.05316223750624142)	(0.03128571172220952, 0.848023739238435)	(0.13901282494749997, 0.3922856112628934)	(0.1377982365101753, 0.39647549520188974)	(0.034609065030190046, 0.8320996706581978)	(-0.049403589826302115, 0.7620935983840075)	(-0.11032865600666504, 0.497945025512905)	(0.007230048095755922, 0.9646833113038356)	(0.004467437365024594, 0.9781736328022956)	(0.02773469405687964, 0.8651045768998024)	(0.09068696911482452, 0.5778580287151499)	(-0.011468862305617266, 0.9440045585212606)	(0.2832581736189403, 0.07653595337133619)	(-0.1926907177752725, 0.23355864945954707)	(0.12428953933576506, 0.44479591991015655)	(-0.028700267775567823, 0.8604537195971799)	(0.08641743530290476, 0.5959633312343391)	(0.17211270337039747, 0.28824982894610174)	(-0.08615024841371505, 0.5971045616574651)	(0.13666498652647147, 0.4004080707096944)
amm_Ctrl_Fe		(0.15638190316440687, 0.33523174943300105)	(0.13242899583304146, 0.4153055638162825)	(-0.08322387245659663, 0.6096658438676616)	(-0.09933122887377575, 0.541983696735713)	(0.1959909350931317, 0.22549459562935348)	(-0.0009889820610829987, 0.9951676224926667)	(0.012818110638049357, 0.9374292998740532)	(-0.05613777122631826, 0.730801590274451)	(-0.31279087029547786, 0.04939630842654939)	(0.027817032399200584, 0.8647078024119501)	(-0.04017150943351419, 0.8055972859862439)	(-0.03845093880506024, 0.8137735645502778)	(-0.03499131740519526, 0.830272192543323)	(-0.05281954910546257, 0.7461703323294776)	(-0.016629869480879706, 0.9188770721895825)	(0.004276315808360403, 0.9791071777289887)	(-0.10356543769344317, 0.5248097960170015)	(0.12314724541145874, 0.4490242977514314)	(-0.04876215966427439, 0.7650946157985702)	(-0.16975108379878087, 0.29501654893071955)	(-0.0821982281814794, 0.614094871384974)	(-0.019028378880492802, 0.9072243507446757)	(-0.16968021868656702, 0.29522116333791015)	(-0.030688974527681177, 0.8508895530635114)	(0.09685313619332117, 0.5521580531508986)	(0.05512905474674333, 0.7354629309539532)	(-0.0572332341027289, 0.7257501805037782)	(0.04837764918884662, 0.7668952272142053)	(0.048715214397340584, 0.7653143891482164)	(0.07164836937982677, 0.6604149814316305)	(0.02447388469949368, 0.8808431312078291)	(0.02226711337270333, 0.8915203559589142)	(-0.05096290147251724, 0.7548125340900487)	(0.046408949780965165, 0.7761331362261141)	(-0.07677861098808932, 0.6377202568670579)	(0.014839168851520626, 0.9275879173620402)	(-0.06618064460455629, 0.6849366943950268)	(-0.03427685163546932, 0.833688629887542)	(-0.06716172400142269, 0.6805123096724973)	(-0.055947347633799105, 0.7316808248392455)	(0.30061552302581773, 0.05945303549879782)	(0.11506836759772236, 0.4795459723901211)	(-0.03725803568452046, 0.8194538394006772)	(0.1228152651694029, 0.45025726653850673)	(-0.1433739029820476, 0.3774553680795919)	(-0.1865227173362023, 0.2491510361386067)	(-0.24677162124918006, 0.12476403263104396)	(-0.10138250462002073, 0.5336302421346474)
amm_DM_Ma		(-0.0068777625333654455, 0.9664031225058004)	(0.027877368205320784, 0.8644170751895992)	(0.0400230634958926, 0.8063019215864186)	(-0.032723014511898636, 0.8411291125747846)	(-0.029480973378309717, 0.8566966988240323)	(0.22902546002307464, 0.15516353593166568)	(0.06000469212611431, 0.7130218650442592)	(0.016545070419328615, 0.9192893736276678)	(0.020103345632294593, 0.902007888574258)	(-0.10501838542546023, 0.5189789566304284)	(0.019010948397230772, 0.9073089674312684)	(0.13147741353362127, 0.4186948645906149)	(0.050919843209951354, 0.7550133134400996)	(0.07404800634614105, 0.6497607612532563)	(0.07308487184464217, 0.654028906005967)	(0.071794167218294, 0.6597657335293878)	(0.029176594773778815, 0.8581611061447917)	(0.06535654385303112, 0.6886611927023758)	(0.1925460143267323, 0.2339166637301363)	(0.35171540837930954, 0.026044231321659075)	(0.13657483832182954, 0.40072186371506346)	(-0.031782549658238866, 0.8456391576856683)	(0.08878460855620228, 0.5858944441311593)	(-0.1028410752684499, 0.5277287195796301)	(-0.20356299115869958, 0.20771945187975)	(-0.2378544739355965, 0.1394275443141971)	(-0.23588687967215108, 0.14282784323832057)	(-0.2720729932147128, 0.08943565046708866)	(-0.2528059676576478, 0.11551704485365015)	(-0.02447683136253548, 0.8808288875621686)	(-0.09532973994958215, 0.5584570293133725)	(-0.09552197444049249, 0.55766032876274)	(-0.05275261796348331, 0.7464813541946833)	(0.18013705773892955, 0.2660138750378014)	(0.5009853603603603, 0.000992307582334815)	(0.40315315315315303, 0.009896790648061662)	(-0.03219443186446517, 0.8436633500559904)	(-0.05233736886370547, 0.7484118566291413)	(-0.23316435492921458, 0.14763297876228276)	(0.06496927485179498, 0.6904139553393764)	(-0.17051645898562018, 0.29281243385872385)	(-0.00492957824710631, 0.9759163983920096)	(-0.1407915309085057, 0.38619646734308766)	(0.3607812320879848, 0.022192459679853897)	(0.2339936327203219, 0.14615695263496586)	(-0.13795045045045043, 0.39594899667568895)	(0.20096659159159155, 0.2137009309186653)	(-0.029883032956626445, 0.8547630613453676)
amm_DM_fe		(-0.029472916687514738, 0.8567354545927741)	(-0.012350374696916045, 0.9397082641590394)	(0.2994687317307021, 0.06047866265096146)	(0.32346796564350977, 0.041748414619119496)	(-0.027299270966258872, 0.8672033473689622)	(-0.0452683414987999, 0.7814993488081183)	(0.07514211725919169, 0.6449255499220068)	(-0.36200858971910393, 0.021709570231382102)	(-0.07932104570246379, 0.6265912973750902)	(-0.2162800108945763, 0.18010625408866415)	(0.12746735910067902, 0.4331481915480796)	(-0.2754017520296844, 0.0854325582967277)	(0.06858970788365122, 0.6740913674064656)	(0.03713278696881845, 0.8200507723440332)	(9.39761503967803e-05, 0.9995408097939595)	(-0.04084606566570029, 0.8023972531214177)	(0.08239132772793065, 0.6132599722494636)	(0.09117015148559213, 0.5758248113211857)	(0.033455509541253786, 0.837619853044887)	(0.06741839124694804, 0.6793565470056075)	(-0.16664322909611476, 0.3040758240319944)	(0.03754876200751202, 0.8180686309912054)	(-0.007985723178579514, 0.9609947479949944)	(-0.1183189991784968, 0.4671364188153464)	(0.023054488863361235, 0.8877084587964122)	(0.24172939206526414, 0.13290658172462627)	(-0.025453485966002654, 0.8761099779527108)	(0.04895830379693259, 0.7641765674384065)	(0.24674655233066997, 0.12480356989109753)	(0.016712440643308103, 0.9184756231355967)	(0.06582720236604993, 0.6865331717343066)	(0.06503149607457198, 0.6901322370319294)	(0.04613579108327733, 0.7774173406385431)	(-0.1221105400470567, 0.4528806951590483)	(-0.03983092779482667, 0.8072141656050899)	(0.04128701124015642, 0.8003071622973814)	(-0.0012232418190092366, 0.9940229978836823)	(0.03113389541940739, 0.8487526514365744)	(0.015654381623134598, 0.9236212290121886)	(-0.04697860380631991, 0.773456907512085)	(0.3388476734768082, 0.03244950642298351)	(-0.29232073911591494, 0.06719253854635499)	(0.13642560213743102, 0.401241645093639)	(-0.03604493173937636, 0.8252396445520236)	(0.2635561137877704, 0.10033802622622019)	(0.1742603091023667, 0.2821842428540545)	(-0.06063882993292599, 0.7101201043124896)	(0.20220122444877986, 0.21084193059033907)
Cirrhosis: cirr
Control: Ctrl
DM: diabetic
Ma: male
Fe: female
Direct Bilirubin: Direct Bil
Total Bilirubin: Total BiI
Cholesterol: Cholest
Glucagon: Gcg
Triglycerides: TG
Insulin: In
HBAC: HbAIC
ammonium:amm
[truncated: 42 more columns]
